# Supplementary material for: Can air pollution negate the health benefits of cycling and walking?
Source: Prev Med. 2016 Jun;87:233–6. doi: 10.1016/j.ypmed.2016.02.002 (PMC4893018; doi:10.1016/j.ypmed.2016.02.002)
Supplement: Supplementary file 3 — Analytica model that was used to calculate the results. Model can be viewed with Analytica Free 101 (http://www.lumina.com/products/free101/). [file mmc3.zip]

Archive with 1 entries (1 files):
- Tainio_et_al_supplement_AirPollutionAndActiveTravel.ana
