# Supplementary material for: Can air pollution negate the health benefits of cycling and walking?
Source: Prev Med. 2016 Jun;87:233–6. doi: 10.1016/j.ypmed.2016.02.002 (PMC4893018; doi:10.1016/j.ypmed.2016.02.002)
Supplement: Supplementary file 3 — Analytica model that was used to calculate the results. Model can be viewed with Analytica Free 101 (http://www.lumina.com/products/free101/). [file mmc3.zip › Tainio_et_al_supplement_AirPollutionAndActiveTravel.ana]

{ From user mkt27, Model AP_and_PA_dose_respo at 5-Feb-2016 14:50:36, encoding="UTF-8" }
SoftwareVersion 4.6.1


{ System Variables with non-default values: }
TypeChecking := 1
Checking := 1
ShowHier := 1
SaveOptions := 2
SaveValues := 0


Model AP_and_PA_dose_respo
Author: mkt27
Date: Mon, Jul 27, 2015 12:52 PM
SaveAuthor: mkt27
SaveDate: Fri, Feb 5, 2016 2:50 PM
DiagState: 2,592,12,1040,765,17
FontStyle: Arial,16
FileInfo: 0,Model AP_and_PA_dose_respo,2,2,0,0,U:\Work\Publication\xxxx_PA and AP comparison paper\Submission_160205\Tainio_et_al_supplement_AirPollutionAndActiveTravel.ana

Module Model1
Title: Model
Author: mkt27
Date: Thu, Sep 10, 2015 12:15 PM
NodeLocation: 464,368,1
NodeSize: 48,24
DiagState: 2,220,48,1395,772,17
FontStyle: Arial,15

Index Active_travel_mode
Title: Active travel mode
Definition: ['Cycling','Walking']
NodeLocation: 56,48,1
NodeSize: 48,32
{!40000|Att_PrevIndexValue: ['Cycling','Walking']}

Index DR_shape
Title: DR shape
Definition: ['Power 1.00','Power 0.75','Power 0.50','Power 0.375','Power 0.25']
NodeLocation: 56,112,1
NodeSize: 48,24
WindState: 2,697,192,476,224
{!40000|Att_PrevIndexValue: ['Power 1.00','Power 0.75','Power 0.50','Power 0.375','Power 0.25']}

Variable Active_transport_tim
Title: Active transport time
Units: h/week
Definition: AT_time_per_week*1
NodeLocation: 272,280,1
NodeSize: 48,32
DefnState: 2,411,46,516,662,0,MIDM
ValueState: 2,37,57,333,547,0,MIDM
NodeColor: 65535,52427,57888
ReformDef: [Active_travel_mode,AT_time_per_week]
ReformVal: [Active_travel_mode,AT_time_per_week]

Index AT_time_per_week
Title: AT time per week (h/week)
Units: h/week
Definition: sequence(0,112,1.75)
NodeLocation: 56,272,1
NodeSize: 48,32
WindState: 2,102,83,476,509
ValueState: 2,265,47,496,645,0,MIDM
NodeColor: 65535,52427,57888

Index Active_travel_time_p
Title: Active travel time per day
Units: min/day
Definition: var a:=AT_time_per_week/7;~
a:=a*60;~
copyindex(a)
NodeLocation: 56,352,1
NodeSize: 48,32
ValueState: 2,27,233,468,519,0,MIDM

Objective Change_in_all_cause1
Title: Change in all-cause mortality (active travel x air pollution) (h/week)
Units: 1-PAF
Definition: A1_PAF*Baseline_1_PAF_for_P
NodeLocation: 400,288,1
NodeSize: 72,56
ValueState: 2,278,42,1320,640,0,MIDM
ReformVal: [AT_time_per_week,PM2_5_concentration]
{!40000|Att_ResultSliceState: [Active_travel_mode,1,DR_shape,3,PM2_5_concentration,1,AT_time_per_week,1]}

Variable Time1
Title: Time (min) where harm exceed benefit
Definition: var a:=if All_cause_mortality_>1 then 1 else NULL;~
a:=a*Active_travel_time_p;~
a:=ArgMin(a,Active_travel_time_p);~
a
NodeLocation: 560,168,1
NodeSize: 48,56
ValueState: 2,232,68,1246,694,0,MIDM
ReformVal: [Active_travel_time_p,PM2_5_concentration]
{!40000|Att_ResultSliceState: [Active_transport_mod,1,PM2_5_concentration,1,DR_shape,5]}

Variable All_cause_mortality_
Title: All-cause mortality with min/day unit
Definition: Change_in_all_cause1[@AT_time_per_week=@Active_travel_time_p]
NodeLocation: 560,288,1
NodeSize: 56,32
ValueState: 2,35,22,1694,782,0,MIDM
ReformVal: [Active_travel_time_p,Active_travel_mode]
{!40000|Att_ResultSliceState: [DR_shape,3,PM2_5_concentration,21,Active_travel_mode,1,Active_travel_time_p,1]}
{!40000|Att_XRole: Active_travel_time_p}
{!40000|Att_ColorRole: DR_shape}

Variable Break_even_point
Title: Break-even point (ug/m3)
Definition: var a:=if All_cause_mortality_>1 then 1 else NULL;~
a:=a*PM2_5_concentration;~
a
NodeLocation: 744,200,1
NodeSize: 48,32
ValueState: 2,93,41,1158,853,0,MIDM
ReformVal: [Active_travel_time_p,PM2_5_concentration]
{!40000|Att_ResultSliceState: [Active_travel_mode,1,DR_shape,1,PM2_5_concentration,1,Active_travel_time_p,1]}

Variable Tippin_point
Title: Tippin point (ug/m3)
Units: ug/m3
Definition: var a:=All_cause_mortality_[Active_travel_time_p=Active_travel_time_p-15];~
a:=if a>All_cause_mortality_ then 0 else 1;~
a:=a*PM2_5_concentration;~
a:=if Active_travel_time_p=0 then 0 else a;~
if a=0 then NULL else a
NodeLocation: 744,368,1
NodeSize: 48,32
WindState: 2,593,141,800,459
ValueState: 2,177,9,1036,850,0,MIDM
ReformVal: [Active_travel_time_p,PM2_5_concentration]
{!40000|Att_ResultSliceState: [Active_travel_mode,1,DR_shape,1,PM2_5_concentration,1,Active_travel_time_p,1]}

Variable Break_even_point_by_
Title: Break-even point by active travel time
Definition: var a:=min(Break_even_point,PM2_5_concentration);~
a
NodeLocation: 912,200,1
NodeSize: 56,40
ValueState: 2,56,100,1614,823,0,MIDM
ReformVal: [Active_travel_time_p,Active_travel_mode]
{!40000|Att_ResultSliceState: [DR_shape,3,Active_travel_mode,1,Active_travel_time_p,1]}

Variable Tipping_point_by_act
Title: Tipping point by active travel time
Units: ug/m3
Definition: var a:=min(Tippin_point, PM2_5_concentration);~
a
NodeLocation: 912,368,1
NodeSize: 56,32
ValueState: 2,435,24,1207,815,1,MIDM
GraphSetup: {!40000|Graph_LineThickness:4}~
{!40000|Att_GraphIndexRange Active_travel_time_p:1,,,,1}~
{!40000|Att_GraphValueRange Tipping_point_by_act:1,,,,1}
ReformVal: [Active_travel_time_p,DR_shape]
{!40000|Att_ResultSliceState: [Active_travel_mode,1,Active_travel_time_p,1,DR_shape,5]}
{!40000|Att_XRole: Active_travel_time_p}
{!40000|Att_YRole: Self}
{!40000|Att_ColorRole: DR_shape}
{!40600|Att_ClusterIndex: Active_travel_mode}

Index Tipping_point_and_br
Title: Tipping point and break-even point
Definition: ['Tipping point','Break-even point']
NodeLocation: 56,184,1
NodeSize: 48,40
{!40000|Att_PrevIndexValue: ['Tipping point','Break-even point']}

Variable Tipping_and_breal_ev
Title: Tipping and breal-even points
Definition: Table(Tipping_point_and_br)(Tipping_point_by_act,Break_even_point_by_)
NodeLocation: 1048,280,1
NodeSize: 48,40
DefnState: 2,1350,455,416,303,0,MIDM
ValueState: 2,55,8,1209,863,1,MIDM
GraphSetup: {!40000|Graph_LineThickness:4}~
{!40000|Graph_3DEffects:0}~
{!40000|Att_AreaFill Graph_Primary_Valdim:0}~
{!40000|Graph_FillTransparen:187}~
{!40000|Att_GraphValueRange Tipping_and_breal_ev:1,,,,0}~
{!40000|Att_GraphIndexRange Active_travel_time_p:1,,,,1}
ReformVal: [Active_travel_time_p,DR_shape]
{!40000|Att_ResultSliceState: [Active_travel_mode,1,DR_shape,3,DR_shape,3,Active_travel_time_p,1]}
{!40000|Att_XRole: Active_travel_time_p}
{!40000|Att_ColorRole: Tipping_point_and_br}

Index Active_travel_time_1
Title: Active travel time per day
Units: min/day
Definition: sequence(0,600,15)
NodeLocation: 56,432,1
NodeSize: 48,32

Objective Harm___tipping_poin1
Title: Harm & tipping point index change
Definition: Tipping_and_breal_ev[Active_travel_time_p=Active_travel_time_1]
NodeLocation: 1200,280,1
NodeSize: 56,40
WindState: 2,102,83,725,439
ValueState: 2,78,1,1132,792,1,MIDM
GraphSetup: {!40000|Att_GraphValueRange Harm___tipping_poin1:1,0,,1,0,0}~
{!40000|Att_GraphIndexRange Active_travel_time_1:1,0,,,0,0}~
{!40000|Att_CatLineStyle Graph_Primary_Valdim:1}~
{!40000|Graph_LineThickness:4}
ReformVal: [Active_travel_time_1,DR_shape]
{!40000|Att_ResultSliceState: [Active_travel_mode,1,Tipping_point_and_br,1,DR_shape,2,Active_travel_time_1,1]}
{!40000|Att_XRole: Active_travel_time_1}
{!40000|Att_ColorRole: DR_shape}

Module Air_pollution
Title: Air pollution
Author: mkt27
Date: Mon, Aug 10, 2015 1:10 PM
NodeLocation: 400,432,1
NodeSize: 48,24
DiagState: 2,398,4,1417,824,17

Variable RR_for_PM2_5
Title: RR for PM2.5
Definition: 1.07
NodeLocation: 752,96,1
NodeSize: 48,24
NodeColor: 65535,52427,57888

Index PM2_5_concentration
Title: PM2.5 concentration
Units: ug/m3
Definition: sequence(0,Max_PM2_5,5)
NodeLocation: 64,104,1
NodeSize: 64,24
WindState: 2,102,83,509,578
ValueState: 2,53,3,416,526,0,MIDM
{!40300|Att_SlicerPopupSize: 237,392}

Variable Background_PM2_5_con
Title: Background PM2.5 concentration
Definition: 1*PM2_5_concentration
NodeLocation: 248,208,1
NodeSize: 64,32
WindState: 2,102,83,551,302
DefnState: 2,656,126,416,464,0,MIDM
ValueState: 2,83,23,416,637,0,MIDM
NodeColor: 65535,52427,57888

Variable Ventilation_rate
Title: Ventilation rate (sleep, rest)
Definition: Table(Rest__sleep)(0.27,0.609)
NodeLocation: 368,456,1
NodeSize: 56,32
DefnState: 2,723,269,416,303,0,MIDM
ValueState: 2,1483,556,416,303,0,MIDM
NodeColor: 65535,52427,57888
ReformDef: [Active_travel_mode,Rest__sleep]

Index Rest__sleep
Title: Rest, sleep
Definition: ['Sleep','Rest']
NodeLocation: 64,40,1
NodeSize: 48,24
{!40000|Att_PrevIndexValue: ['Sleep','Rest']}

Variable Background_to_travel
Title: Background to travel PM2.5 exposure
Definition: Table(Active_travel_mode)(2,1.1)
NodeLocation: 256,328,1
NodeSize: 56,40
ValueState: 2,520,523,416,303,0,MIDM
NodeColor: 65535,52427,57888

Variable Rest_time_per_week
Title: Rest time per week
Definition: Max_rest_time_per_we-Active_transport_tim
NodeLocation: 520,568,1
NodeSize: 48,24
DefnState: 2,23,52,416,303,0,MIDM
ValueState: 2,663,103,681,707,0,MIDM
{!40000|Att_ResultSliceState: [Active_transport_mod,2,Rest__sleep,1,AT_time_per_week,1]}

Variable Inhaled_PM2_5_dose_p
Title: Inhaled PM2.5 dose per week
Definition: var sleep:=sleeping_time_per_we*Background_PM2_5_con*Ventilation_rate[Rest__sleep='Sleep'];~
var rest:=Rest_time_per_week*Background_PM2_5_con*Ventilation_rate[Rest__sleep='Rest'];~
var at:=Active_transport_tim*Background_PM2_5_con*Background_to_travel*Ventilation_rate1;~
sleep+rest+at
NodeLocation: 520,136,1
NodeSize: 56,32
WindState: 2,102,83,920,431
ValueState: 2,486,173,973,508,0,MIDM
ReformVal: [AT_time_per_week,PM2_5_concentration]
{!40000|Att_ResultSliceState: [Active_travel_mode,1,PM2_5_concentration,1,AT_time_per_week,1]}

Variable Ventilation_rate1
Title: Ventilation rate (AT)
Definition: Table(Active_travel_mode)(2.55,1.37)
NodeLocation: 520,48,1
NodeSize: 48,24
ValueState: 2,1474,137,416,303,0,MIDM
NodeColor: 65535,52427,57888

Variable sleeping_time_per_we
Title: sleeping time per week
Units: h/week
Definition: 8*7
NodeLocation: 616,640,1
NodeSize: 48,32
NodeColor: 65535,52427,57888

Variable Max_rest_time_per_we
Title: Max rest time per week
Units: h/week
Definition: (24*7)-sleeping_time_per_we
NodeLocation: 408,640,1
NodeSize: 48,32
NodeColor: 65535,52427,57888

Variable Background_inhaled_P
Title: Background inhaled PM2.5 (rest & sleep)
Definition: var a:=Background_PM2_5_con*Max_rest_time_per_we*Ventilation_rate[Rest__sleep='Rest'];~
Var b:=Background_PM2_5_con*sleeping_time_per_we*Ventilation_rate[Rest__sleep='Sleep'];~
~
a+b
NodeLocation: 520,456,1
NodeSize: 56,40
WindState: 2,35,108,897,434
ValueState: 2,565,65,514,804,0,MIDM

Variable Baseline_1_PAF_for_P
Title: Baseline 1-PAF for PM2.5
Definition: var a:=((Inhaled_PM2_5_dose_p/Background_inhaled_P)-1)*Background_PM2_5_con;~
a:=exp(ln(RR_for_PM2_5)*(a/10));~
a:=1-(1-a)/1;~
if isnan(a)=1 then 1 else a
NodeLocation: 752,208,1
NodeSize: 56,32
WindState: 2,482,213,476,224
ValueState: 2,553,114,899,629,0,MIDM
ReformVal: [AT_time_per_week,PM2_5_concentration]
{!40000|Att_ResultSliceState: [Active_travel_mode,1,PM2_5_concentration,1,AT_time_per_week,1]}

Index RR_stroke_PM2_5_conc
{!40000|Att_PrevIndexValue: [0,1,2,3,4,5,6,7,8,9,10,11,12,13,14,15,16,17,18,19,20,21,22,23,24,25,26,27,28,29,30,31,32,33,34,35,36,37,38,39,40,41,42,43,44,45,46,47,48,49,50,51,52,53,54,55,56,57,58,59,60,61,62,63,64,65,66,67,68,69,70,71,72,73,74,75,76,77,78,79,80,81,82,83,84,85,86,87,88,89,90,91,92,93,94,95,96,97,98,99,100,101,102,103,104,105,106,107,108,109,110,111,112,113,114,115,116,117,118,119,120,121,122,123,124,125,126,127,128,129,130,131,132,133,134,135,136,137,138,139,140,141,142,143,144,145,146,147,148,149,150,151,152,153,154,155,156,157,158,159,160,161,162,163,164,165,166,167,168,169,170,171,172,173,174,175,176,177,178,179,180,181,182,183,184,185,186,187,188,189,190,191,192,193,194,195,196,197,198,199,200,201,202,203,204,205,206,207,208,209,210,211,212,213,214,215,216,217,218,219,220,221,222,223,224,225,226,227,228,229,230,231,232,233,234,235,236,237,238,239,240,241,242,243,244,245,246,247,248,249,250,251,252,253,254,255,256,257,258,259,260,261,262,263,264,265,266,267,268,269,270,271,272,273,274,275,276,277,278,279,280,281,282,283,284,285,286,287,288,289,290,291,292,293,294,295,296,297,298,299,300]}
Title: RR stroke PM2.5 concentration
Units: ug/m3
Definition: sequence(0,300,1)
NodeLocation: 64,248,1
NodeSize: 64,32

Variable RR_for_stroke
Title: RR for stroke (PM2.5)
Units: RR
Description: RR for stroke, based on Burnett et al. paper in EHP.~
~
Data downloaded from here:~
http://ghdx.healthdata.org/sites/default/files/record-attached-files/EHP%20IER.pdf
Definition: Table(RR_stroke_PM2_5_conc)(1,1,1,1,1,1,1,1,1.01,1.02,1.04,1.05,1.07,1.08,1.1,1.12,1.14,1.16,1.18,1.2,1.22,1.24,1.26,1.28,1.31,1.33,1.35,1.37,1.39,1.41,1.42,1.44,1.46,1.48,1.5,1.51,1.53,1.54,1.56,1.57,1.59,1.6,1.61,1.63,1.64,1.65,1.66,1.68,1.69,1.7,1.71,1.72,1.73,1.73,1.74,1.75,1.76,1.77,1.77,1.78,1.79,1.79,1.8,1.81,1.81,1.82,1.82,1.83,1.83,1.84,1.84,1.85,1.85,1.86,1.86,1.87,1.87,1.87,1.88,1.88,1.88,1.89,1.89,1.89,1.9,1.9,1.9,1.91,1.91,1.91,1.91,1.92,1.92,1.92,1.92,1.93,1.93,1.93,1.93,1.93,1.94,1.94,1.94,1.94,1.94,1.95,1.95,1.95,1.95,1.95,1.95,1.96,1.96,1.96,1.96,1.96,1.96,1.96,1.97,1.97,1.97,1.97,1.97,1.97,1.97,1.97,1.98,1.98,1.98,1.98,1.98,1.98,1.98,1.98,1.98,1.99,1.99,1.99,1.99,1.99,1.99,1.99,1.99,1.99,1.99,1.99,2,2,2,2,2,2,2,2,2,2,2,2,2,2,2.01,2.01,2.01,2.01,2.01,2.01,2.01,2.01,2.01,2.01,2.01,2.01,2.01,2.01,2.01,2.01,2.01,2.02,2.02,2.02,2.02,2.02,2.02,2.02,2.02,2.02,2.02,2.02,2.02,2.02,2.02,2.02,2.02,2.02,2.02,2.02,2.02,2.02,2.03,2.03,2.03,2.03,2.03,2.03,2.03,2.03,2.03,2.03,2.03,2.03,2.03,2.03,2.03,2.03,2.03,2.03,2.03,2.03,2.03,2.03,2.03,2.03,2.03,2.03,2.03,2.03,2.04,2.04,2.04,2.04,2.04,2.04,2.04,2.04,2.04,2.04,2.04,2.04,2.04,2.04,2.04,2.04,2.04,2.04,2.04,2.04,2.04,2.04,2.04,2.04,2.04,2.04,2.04,2.04,2.04,2.04,2.04,2.04,2.04,2.04,2.04,2.05,2.05,2.05,2.05,2.05,2.05,2.05,2.05,2.05,2.05,2.05,2.05,2.05,2.05,2.05,2.05,2.05,2.05,2.05,2.05,2.05,2.05,2.05,2.05,2.05,2.05,2.05,2.05,2.05,2.05,2.05,2.05,2.05,2.05,2.05,2.05,2.05,2.05,2.05,2.05)
NodeLocation: 752,496,1
NodeSize: 48,32
WindState: 2,814,369,476,224
DefnState: 2,758,122,416,524,0,MIDM
ValueState: 2,205,85,1025,683,1,MIDM
NodeColor: 65535,52427,57888

Variable RR_in_scenario
Title: RR in scenario (based on stroke)
Definition: var a:=(Inhaled_PM2_5_dose_p/Background_inhaled_P)*Background_PM2_5_con;~
a:=if isnan(a)=1 then 0 else a;~
a:=round(a,0);~
a:=if a=RR_stroke_PM2_5_conc then RR_for_stroke else 0;~
a:=sum(a,RR_stroke_PM2_5_conc);~
if a=0 then max(RR_for_stroke,RR_stroke_PM2_5_conc) else a~

NodeLocation: 520,232,1
NodeSize: 48,40
WindState: 2,1105,190,799,416
ValueState: 2,272,22,1441,847,0,MIDM
ReformVal: [AT_time_per_week,PM2_5_concentration]
{!40000|Att_ResultSliceState: [Active_travel_mode,2,PM2_5_concentration,1,AT_time_per_week,1]}

Variable RR_for_background
Title: RR for background (Stroke RR)
Definition: var a:=if Background_PM2_5_con=RR_stroke_PM2_5_conc then RR_for_stroke else 0;~
a:=sum(a,RR_stroke_PM2_5_conc);
NodeLocation: 752,408,1
NodeSize: 56,32
ValueState: 2,751,25,416,815,0,MIDM

Variable A1_PAF3
Title: 1-PAF (PM2.5 based on stroke)
Definition: var a:=(RR_for_background-RR_in_scenario)/RR_for_background;~
1-a~

NodeLocation: 752,304,1
NodeSize: 48,40
ValueState: 2,22,35,921,839,1,MIDM
ReformVal: [AT_time_per_week,Null]
{!40000|Att_ResultSliceState: [Active_travel_mode,1,PM2_5_concentration,19,AT_time_per_week,1]}
{!40000|Att_XRole: AT_time_per_week}

Variable Max_PM2_5
Title: Max PM2.5
Units: ug/m3
Definition: 200
NodeLocation: 64,176,1
NodeSize: 48,24
NodeColor: 65535,52427,57888

Variable RR_all_cause_with_st
Title: RR all-cause with stroke exposure
Definition: exp(ln(RR_for_PM2_5)*(RR_stroke_PM2_5_conc/10))
NodeLocation: 1000,152,1
NodeSize: 56,32
ValueState: 2,229,45,1261,732,1,MIDM

Objective Linear_vs__nonlinear
{!40000|Att_PrevIndexValue: ['All-cause mortality','Stroke']}
Title: Linear vs. nonlinear DRF for PM2.5
Definition: Table(Self)(RR_all_cause_with_st,RR_for_stroke)
IndexVals: ['All-cause mortality','Stroke']
NodeLocation: 1080,280,1
NodeSize: 56,40
ValueState: 2,514,67,1130,807,1,MIDM

Module Car_scenario
Title: Car scenario
Author: mkt27
Date: Fri, Feb 5, 2016 1:27 PM
SaveAuthor: mkt27
SaveDate: Fri, Feb 5, 2016 2:43 PM
NodeLocation: 520,328,0
NodeSize: 48,24
NodeInfo: 1,,,,,,0,0,,,
DiagState: 2,422,65,1231,722,17

Variable Cycling_to_car_PM2_5
Title: Cycling to car PM2.5 multiplier
Description: The exposure concentration of PM2.5 in car when exposure concentration while cycling is known.
Definition: 1/0.8
NodeLocation: 136,88,1
NodeSize: 48,32
NodeColor: 65535,52427,57888

Variable Inhalation_in_car
Title: Inhalation in car
Definition: var a:= Background_PM2_5_con*Background_to_car_co;~
a*Active_transport_tim*Ventilation_rate[Rest__sleep='Rest']
NodeLocation: 304,184,1
NodeSize: 48,24
WindState: 2,155,125,897,434
ValueState: 2,21,116,809,804,0,MIDM

Variable Background_to_car_co
Title: Background to car concentration
Definition: Background_to_travel[Active_travel_mode='Cycling']*Cycling_to_car_PM2_5
NodeLocation: 136,184,1
NodeSize: 64,32

Variable Background_inhaled_1
Title: Background inhaled PM2.5 (rest & sleep minus car travel time)
Definition: var a:=Background_PM2_5_con*Rest_time_per_week*Ventilation_rate[Rest__sleep='Rest'];~
Var b:=Background_PM2_5_con*sleeping_time_per_we*Ventilation_rate[Rest__sleep='Sleep'];~
~
a+b
NodeLocation: 584,64,1
NodeSize: 64,56
WindState: 2,155,125,897,434
ValueState: 2,565,66,898,803,0,MIDM

Variable Inhaled_dose_in_car
Title: Inhaled dose in car
Definition: Inhalation_in_car+Background_inhaled_1
NodeLocation: 448,184,1
NodeSize: 56,32
ValueState: 2,36,34,908,683,0,MIDM
DisplayOutputs: Variable Baseline_1_PAF_for_c

Variable Baseline_1_PAF_for_c
Title: Baseline 1-PAF for car to bicycle scenario
Definition: var a:=(Exposure_increase_du-1)*Background_PM2_5_con;~
a:=exp(ln(RR_for_PM2_5)*(a/10));~
a:=1-(1-a)/1;~
a
NodeLocation: 584,384,1
NodeSize: 56,40
WindState: 2,482,213,476,224
ValueState: 2,74,81,898,728,0,MIDM
ReformVal: [AT_time_per_week,PM2_5_concentration]
DisplayInputs: Variable Inhaled_dose_in_car
{!40000|Att_ResultSliceState: [Active_travel_mode,1,PM2_5_concentration,1,AT_time_per_week,1]}

Variable Exposure_increase_du
Title: Exposure increase due to cycling
Definition: var a:=Inhaled_PM2_5_dose_3/Inhaled_dose_in_car;~
if isnan(a) = 1 then 1 else a
NodeLocation: 584,288,1
NodeSize: 48,40
ValueState: 2,341,270,590,552,0,MIDM

Variable Inhaled_PM2_5_dose_3
Title: Inhaled PM2.5 dose per week (replacing car with bike)
Definition: var at:=Background_PM2_5_con*Background_to_travel[Active_travel_mode='Cycling'];~
at:=at*Active_transport_tim*Ventilation_rate1[Active_travel_mode='Cycling'];~
~
at+Background_inhaled_1
NodeLocation: 712,184,1
NodeSize: 64,40
WindState: 2,312,244,920,431
ValueState: 2,462,316,973,508,0,MIDM
ReformVal: [AT_time_per_week,PM2_5_concentration]
{!40000|Att_ResultSliceState: [Active_travel_mode,1,PM2_5_concentration,1,AT_time_per_week,1]}

Close Car_scenario

Close Air_pollution

Objective PM2_5_concentration1
Title: PM2.5 concentration
Units: ug/m3
Definition: var a:=min(Tippin_point, PM2_5_concentration);~
a
NodeLocation: 744,480,1
NodeSize: 64,24
ValueState: 2,547,36,1106,815,1,MIDM
GraphSetup: {!40000|Graph_LineThickness:4}~
{!40000|Att_GraphIndexRange Active_travel_time_p:1,,,,1}~
{!40000|Att_GraphValueRange PM2_5_concentration1:1,,,,1}
ReformVal: [Active_travel_time_p,Active_travel_mode]
{!40000|Att_ResultSliceState: [DR_shape,3,Active_travel_mode,1,Active_travel_time_p,1]}
{!40000|Att_XRole: Active_travel_time_p}
{!40000|Att_YRole: Self}
{!40000|Att_ColorRole: Active_travel_mode}
{!40600|Att_ClusterIndex: Active_travel_mode}

Index DRF_shape
Title: DRF shape
Definition: ['Power 1.00','Power 0.50','Power 0.25']
IndexVals: ['item 1']
NodeLocation: 56,504,1
NodeSize: 48,24
WindState: 2,697,192,476,224

Module Physical_activity
Title: Physical activity
Author: mkt27
Date: Tue, Oct 6, 2015 9:53 AM
NodeLocation: 400,152,1
NodeSize: 48,24
DiagState: 2,12,148,960,520,17

Variable RR_for_cycling
Title: RR for cycling
Description: Table 2. Kelly et al. International Journal of Behavioral Nutrition and Physical Activity 2014, 11:132 http://www.ijbnpa.org/content/11/1/132
Definition: Table(DR_shape)(0.903,0.89,0.87,0.86,0.84)
NodeLocation: 96,112,1
NodeSize: 48,24
WindState: 2,655,185,476,224
DefnState: 2,960,180,416,303,0,MIDM
ValueState: 2,1041,478,416,303,0,MIDM
NodeColor: 65535,52427,57888

Variable RR_for_walking
Title: RR for walking
Description: Table 2. Kelly et al. International Journal of Behavioral Nutrition and Physical Activity 2014, 11:132 http://www.ijbnpa.org/content/11/1/132
Definition: Table(DR_shape)(0.9,0.9,0.9,0.9,0.9)
NodeLocation: 96,184,1
NodeSize: 48,24
DefnState: 2,960,180,416,303,0,MIDM
ValueState: 2,1478,478,416,303,0,MIDM
NodeColor: 65535,52427,57888

Variable Shape_power
Title: Shape power
Description: Table 2. Kelly et al. International Journal of Behavioral Nutrition and Physical Activity 2014, 11:132 http://www.ijbnpa.org/content/11/1/132
Definition: Table(DR_shape)(1,0.75,0.5,0.375,0.25)
NodeLocation: 432,72,1
NodeSize: 48,24
DefnState: 2,1098,255,416,303,0,MIDM
ValueState: 2,216,219,416,303,0,MIDM
NodeColor: 65535,52427,57888

Variable Walking___cycling_ba
Title: Walking & cycling background contrast
Units: METh/week
Description: Table 2. Kelly et al. International Journal of Behavioral Nutrition and Physical Activity 2014, 11:132 http://www.ijbnpa.org/content/11/1/132
Definition: 11.25
NodeLocation: 312,64,1
NodeSize: 56,40
NodeColor: 65535,52427,57888

Variable MET_AT
Title: MET/AT
Definition: Table(Active_travel_mode)(6.8,4)
NodeLocation: 432,248,1
NodeSize: 48,24
DefnState: 2,488,491,416,303,0,MIDM
ValueState: 2,14,18,416,303,0,MIDM
NodeColor: 65535,52427,57888

Variable RR_for_active_transp
Title: RR for active transport
Definition: Table(Active_travel_mode)(RR_for_cycling,RR_for_walking)
NodeLocation: 224,160,1
NodeSize: 48,32
WindState: 2,25,39,476,219
DefnState: 2,91,449,416,303,0,MIDM

Variable A1_PAF
Title: 1-PAF (cycling, walking)
Definition: var a:=Active_transport_tim*MET_AT;~
a:=RR_per_1_METh_week^(a^Shape_power);~
1-(1-a)/1
NodeLocation: 496,160,1
NodeSize: 48,32
ValueState: 2,136,135,1642,596,0,MIDM
ReformVal: [AT_time_per_week,DR_shape]
{!40000|Att_ResultSliceState: [Active_transport_mod,2,DR_shape,1,AT_time_per_week,1]}

Variable RR_per_1_METh_week
Title: RR per 1 METh/week
Definition: RR_for_active_transp^(1/Walking___cycling_ba^Shape_power)
NodeLocation: 360,160,1
NodeSize: 56,24
ValueState: 2,616,381,416,541,0,MIDM
ReformVal: [Active_travel_mode,DR_shape]

Variable Adjusted_RR_for_cycl
Title: Adjusted RR for cycling
Definition: 0.901
NodeLocation: 152,48,1
NodeSize: 48,32
NodeColor: 65535,52427,57888

Variable MET_AT_uncertainty
Title: MET/AT uncertainty
Definition: MET_AT*Intensity_uncertaint
NodeLocation: 560,248,1
NodeSize: 56,24
ValueState: 2,216,219,416,303,0,MIDM

Close Physical_activity

Module What_if_sensitivity_
Title: What if sensitivity analyses
Author: mkt27
Date: Tue, Oct 6, 2015 9:53 AM
NodeLocation: 560,432,1
NodeSize: 56,32
DiagState: 2,514,24,1049,730,17

Objective What_if__PM2_5_with_
Title: What if: PM2.5 with stroke RR
Definition: whatif(All_cause_mortality_,Baseline_1_PAF_for_P,A1_PAF3)
NodeLocation: 120,136,1
NodeSize: 48,40
ValueState: 2,55,32,1269,832,0,MIDM
ReformVal: [Active_travel_time_p,PM2_5_concentration]
{!40000|Att_ResultSliceState: [Active_travel_mode,1,DR_shape,3,Tipping_point_vs__ne,1,Active_travel_time_p,1]}
{!40000|Att_XRole: Active_travel_time_p}

Objective What_if_World_cities
Title: What if:World cities
Definition: whatif(All_cause_mortality_,Background_PM2_5_con,Region)
NodeLocation: 432,360,1
NodeSize: 48,32
ValueState: 2,61,20,1394,837,0,MIDM
ReformVal: [Active_travel_time_p,Region2]
{!40000|Att_ResultSliceState: [Active_travel_mode,1,DR_shape,5,In4,2,In5,1,Active_travel_time_p,1]}
{!40000|Att_XRole: Active_travel_time_p}

Variable Tippin_point_with_t1
Title: Tippin point with time for cities
Definition: var a:=What_if_World_cities[Active_travel_time_p=Active_travel_time_p-15];~
a:=if a>What_if_World_cities then 0 else 1;~
a:=a*Active_travel_time_p;~
a:=if Active_travel_time_p=0 then 0 else a;~
a:=if a=0 then NULL else a;~
min(a,Active_travel_time_p)/60
NodeLocation: 608,320,1
NodeSize: 48,40
WindState: 2,593,141,800,459
ValueState: 2,205,142,742,430,0,MIDM
GraphSetup: {!40000|Att_CatLineStyle Graph_Primary_Valdim:5}
ReformVal: [Average__max,Region2]
{!40000|Att_ResultSliceState: [Active_travel_mode,1,DR_shape,3,Region2,1,Average__max,1]}
{!40000|Att_XRole: Region2}
{!40000|Att_ColorRole: Average__max}

Variable Break_even_point_fo1
Title: Break-even point for world cities
Definition: var a:=if What_if_World_cities>1 then 1 else NULL;~
a:=a*Active_travel_time_p;~
min(a, Active_travel_time_p)/60
NodeLocation: 608,432,1
NodeSize: 48,40
ValueState: 2,232,108,591,368,0,MIDM
ReformVal: [Average__max,Region2]
{!40000|Att_ResultSliceState: [Active_travel_mode,2,DR_shape,3,Region2,1,Average__max,1]}

Variable Tippin_point_with_t2
Title: Tippin point with time (stroke RR)
Definition: var a:=What_if__PM2_5_with_[Active_travel_time_p=Active_travel_time_p-15];~
a:=if a>What_if__PM2_5_with_ then 0 else 1;~
a:=if Active_travel_time_p=0 then 0 else a;~
if a=0 then NULL else a
NodeLocation: 256,192,1
NodeSize: 48,56
WindState: 2,593,141,800,459
ValueState: 2,120,123,1100,786,0,MIDM
ReformVal: [Active_travel_time_p,PM2_5_concentration]
Att__TotalsIndex: [Active_travel_time_p]
{!40000|Att_ResultSliceState: [Active_travel_mode,1,DR_shape,3,PM2_5_concentration,1,Active_travel_time_p,1]}

Variable Break_even_point_con
Title: Break-even point concentration per time
Units: ug/m3
Definition: var a:=min(Result_with_time_com, PM2_5_concentration);~
a
NodeLocation: 272,296,1
NodeSize: 64,40
ValueState: 2,640,70,543,815,0,MIDM
GraphSetup: {!40000|Graph_LineThickness:4}~
{!40000|Att_GraphIndexRange Active_travel_time_p:1,,,,1}~
{!40000|Att_GraphValueRange Break_even_point_con:1,,,,1}
ReformVal: [DR_shape,Active_travel_time_p]
{!40000|Att_ResultSliceState: [Active_travel_mode,1,Active_travel_time_p,1,DR_shape,3]}
{!40000|Att_XRole: Active_travel_time_p}
{!40000|Att_YRole: Self}
{!40000|Att_ColorRole: Active_travel_mode}
{!40600|Att_ClusterIndex: Active_travel_mode}

Objective What_if_Average_city
Title: What if:Average city
Definition: whatif(All_cause_mortality_,Background_PM2_5_con,WC_average_PM2_5)
NodeLocation: 416,160,1
NodeSize: 48,32
ValueState: 2,61,20,1394,837,0,MIDM
ReformVal: [Active_travel_time_p,Region2]
{!40000|Att_ResultSliceState: [Active_travel_mode,1,DR_shape,1,Active_travel_time_p,1]}
{!40000|Att_XRole: Active_travel_time_p}

Variable Concentration2
Title: Concentration (ug/m3) where harm exceed benefit (stroke RR)
Definition: var a:=if What_if__PM2_5_with_>1 then 1 else NULL;~
a:=a*Active_travel_time_p;~
min(a, Active_travel_time_p)
NodeLocation: 256,64,1
NodeSize: 64,56
ValueState: 2,300,105,1145,711,0,MIDM
ReformVal: [DR_shape,PM2_5_concentration]
{!40000|Att_ResultSliceState: [Active_travel_mode,1,PM2_5_concentration,1,DR_shape,3]}

Variable Tippin_point_with_t3
Title: Tippin point with time for average city
Definition: var a:=What_if_Average_city[Active_travel_time_p=Active_travel_time_p-15];~
a:=if a>What_if_Average_city then 0 else 1;~
a:=a*Active_travel_time_p;~
a:=if Active_travel_time_p=0 then 0 else a;~
a:=if a=0 then NULL else a;~
min(a,Active_travel_time_p)
NodeLocation: 600,208,1
NodeSize: 48,56
WindState: 2,593,141,800,459
ValueState: 2,248,146,742,430,0,MIDM
GraphSetup: {!40000|Att_CatLineStyle Graph_Primary_Valdim:5}
ReformVal: [Active_travel_mode,DR_shape]
{!40000|Att_ResultSliceState: [Active_travel_mode,1,DR_shape,3,Region2,1,Average__max,1]}
{!40000|Att_XRole: Region2}
{!40000|Att_ColorRole: Average__max}

Variable Break_even_point_fo2
Title: Break-even point for average city
Definition: var a:=if What_if_Average_city>1 then 1 else NULL;~
a:=a*Active_travel_time_p;~
min(a, Active_travel_time_p)
NodeLocation: 592,80,1
NodeSize: 56,40
ValueState: 2,232,108,591,368,0,MIDM
ReformVal: [Average__max,Region2]
{!40000|Att_ResultSliceState: [Active_travel_mode,1,DR_shape,5,Region2,1,Average__max,1]}

Variable What_if_using_adjust
Title: What if using adjusted RR for cycling
Definition: var a:=whatif(Harm___tipping_poin1, RR_for_cycling, Adjusted_RR_for_cycl);~
a[Active_travel_mode='Cycling', DR_shape='Power 1.00']
NodeLocation: 136,416,1
NodeSize: 56,32
ValueState: 2,112,25,835,751,1,MIDM
{!40000|Att_ResultSliceState: [Active_travel_mode,1,Tipping_point_and_br,1,DR_shape,1,Active_travel_time_1,1]}

Objective Result_with_time_com
Title: Result with time coming from car transport (cycling only)
Definition: var a:=whatif(Break_even_point,Baseline_1_PAF_for_P,Baseline_1_PAF_for_c);~
a[Active_travel_mode='Cycling']
NodeLocation: 128,296,1
NodeSize: 56,56
WindState: 2,-5,47,476,224
ValueState: 2,54,140,1389,687,0,MIDM
ReformVal: [Active_travel_time_p,PM2_5_concentration]
{!40000|Att_ResultSliceState: [DR_shape,3,PM2_5_concentration,1,Active_travel_time_p,1]}
{!40000|Att_XRole: Active_travel_time_p}
{!40000|Att_ColorRole: Active_travel_mode}

Close What_if_sensitivity_

Module World_cities_PM2_5_c
Title: World cities PM2.5 concentration
Author: mkt27
Date: Tue, Oct 6, 2015 9:53 AM
NodeLocation: 376,528,1
NodeSize: 64,32
DiagState: 2,178,36,959,629,17

Variable World_cities_PM2_5
Title: World cities PM2.5
Description: AAP_PM_database_May2014.XLS file
Definition: Table(WC_col,WC_row)(~
'Afr','Afr','Afr','Afr','Afr','Afr','Afr','Afr','Afr','Afr','Afr','Afr','Afr','Afr','Afr','Afr','Amr','Amr','Amr','Amr','Amr','Amr','Amr','Amr','Amr','Amr','Amr','Amr','Amr','Amr','Amr','Amr','Amr','Amr','Amr','Amr','Amr','Amr','Amr','Amr','Amr','Amr','Amr','Amr','Amr','Amr','Amr','Amr','Amr','Amr','Amr','Amr','Amr','Amr','Amr','Amr','Amr','Amr','Amr','Amr','Amr','Amr','Amr','Amr','Amr','Amr','Amr','Amr','Amr','Amr','Amr','Amr','Amr','Amr','Amr','Amr','Amr','Amr','Amr','Amr','Amr','Amr','Amr','Amr','Amr','Amr','Amr','Amr','Amr','Amr','Amr','Amr','Amr','Amr','Amr','Amr','Amr','Amr','Amr','Amr','AmrHI','AmrHI','AmrHI','AmrHI','AmrHI','AmrHI','AmrHI','AmrHI','AmrHI','AmrHI','AmrHI','AmrHI','AmrHI','AmrHI','AmrHI','AmrHI','AmrHI','AmrHI','AmrHI','AmrHI','AmrHI','AmrHI','AmrHI','AmrHI','AmrHI','AmrHI','AmrHI','AmrHI','AmrHI','AmrHI','AmrHI','AmrHI','AmrHI','AmrHI','AmrHI','AmrHI','AmrHI','AmrHI','AmrHI','AmrHI','AmrHI','AmrHI','AmrHI','AmrHI','AmrHI','AmrHI','AmrHI','AmrHI','AmrHI','AmrHI','AmrHI','AmrHI','AmrHI','AmrHI','AmrHI','AmrHI','AmrHI','AmrHI','AmrHI','AmrHI','AmrHI','AmrHI','AmrHI','AmrHI','AmrHI','AmrHI','AmrHI','AmrHI','AmrHI','AmrHI','AmrHI','AmrHI','AmrHI','AmrHI','AmrHI','AmrHI','AmrHI','AmrHI','AmrHI','AmrHI','AmrHI','AmrHI','AmrHI','AmrHI','AmrHI','AmrHI','AmrHI','AmrHI','AmrHI','AmrHI','AmrHI','AmrHI','AmrHI','AmrHI','AmrHI','AmrHI','AmrHI','AmrHI','AmrHI','AmrHI','AmrHI','AmrHI','AmrHI','AmrHI','AmrHI','AmrHI','AmrHI','AmrHI','AmrHI','AmrHI','AmrHI','AmrHI','AmrHI','AmrHI','AmrHI','AmrHI','AmrHI','AmrHI','AmrHI','AmrHI','AmrHI','AmrHI','AmrHI','AmrHI','AmrHI','AmrHI','AmrHI','AmrHI','AmrHI','AmrHI','AmrHI','AmrHI','AmrHI','AmrHI','AmrHI','AmrHI','AmrHI','AmrHI','AmrHI','AmrHI','AmrHI','AmrHI','AmrHI','AmrHI','AmrHI','AmrHI','AmrHI','AmrHI','AmrHI','AmrHI','AmrHI','AmrHI','AmrHI','AmrHI','AmrHI','AmrHI','AmrHI','AmrHI','AmrHI','AmrHI','AmrHI','AmrHI','AmrHI','AmrHI','AmrHI','AmrHI','AmrHI','AmrHI','AmrHI','AmrHI','AmrHI','AmrHI','AmrHI','AmrHI','AmrHI','AmrHI','AmrHI','AmrHI','AmrHI','AmrHI','AmrHI','AmrHI','AmrHI','AmrHI','AmrHI','AmrHI','AmrHI','AmrHI','AmrHI','AmrHI','AmrHI','AmrHI','AmrHI','AmrHI','AmrHI','AmrHI','AmrHI','AmrHI','AmrHI','AmrHI','AmrHI','AmrHI','AmrHI','AmrHI','AmrHI','AmrHI','AmrHI','AmrHI','AmrHI','AmrHI','AmrHI','AmrHI','AmrHI','AmrHI','AmrHI','AmrHI','AmrHI','AmrHI','AmrHI','AmrHI','AmrHI','AmrHI','AmrHI','AmrHI','AmrHI','AmrHI','AmrHI','AmrHI','AmrHI','AmrHI','AmrHI','AmrHI','AmrHI','AmrHI','AmrHI','AmrHI','AmrHI','AmrHI','AmrHI','AmrHI','AmrHI','AmrHI','AmrHI','AmrHI','AmrHI','AmrHI','AmrHI','AmrHI','AmrHI','AmrHI','AmrHI','AmrHI','AmrHI','AmrHI','AmrHI','AmrHI','AmrHI','AmrHI','AmrHI','AmrHI','AmrHI','AmrHI','AmrHI','AmrHI','AmrHI','AmrHI','AmrHI','AmrHI','AmrHI','AmrHI','AmrHI','AmrHI','AmrHI','AmrHI','AmrHI','AmrHI','AmrHI','AmrHI','AmrHI','AmrHI','AmrHI','AmrHI','AmrHI','AmrHI','AmrHI','AmrHI','AmrHI','AmrHI','AmrHI','AmrHI','AmrHI','AmrHI','AmrHI','AmrHI','AmrHI','AmrHI','AmrHI','AmrHI','AmrHI','AmrHI','AmrHI','AmrHI','AmrHI','AmrHI','AmrHI','AmrHI','AmrHI','AmrHI','AmrHI','AmrHI','AmrHI','AmrHI','AmrHI','AmrHI','AmrHI','AmrHI','AmrHI','AmrHI','AmrHI','AmrHI','AmrHI','AmrHI','AmrHI','AmrHI','AmrHI','AmrHI','AmrHI','AmrHI','AmrHI','AmrHI','AmrHI','AmrHI','AmrHI','AmrHI','AmrHI','AmrHI','AmrHI','AmrHI','AmrHI','AmrHI','AmrHI','AmrHI','AmrHI','AmrHI','AmrHI','AmrHI','AmrHI','AmrHI','AmrHI','AmrHI','AmrHI','AmrHI','AmrHI','AmrHI','AmrHI','AmrHI','AmrHI','AmrHI','AmrHI','AmrHI','AmrHI','AmrHI','AmrHI','AmrHI','AmrHI','AmrHI','AmrHI','AmrHI','AmrHI','AmrHI','AmrHI','AmrHI','AmrHI','AmrHI','AmrHI','AmrHI','AmrHI','AmrHI','AmrHI','AmrHI','AmrHI','AmrHI','AmrHI','AmrHI','AmrHI','AmrHI','AmrHI','AmrHI','AmrHI','AmrHI','AmrHI','AmrHI','AmrHI','AmrHI','AmrHI','AmrHI','AmrHI','AmrHI','AmrHI','AmrHI','AmrHI','AmrHI','AmrHI','AmrHI','AmrHI','AmrHI','AmrHI','AmrHI','AmrHI','AmrHI','AmrHI','AmrHI','AmrHI','AmrHI','AmrHI','AmrHI','AmrHI','AmrHI','AmrHI','AmrHI','AmrHI','AmrHI','AmrHI','AmrHI','AmrHI','AmrHI','AmrHI','AmrHI','AmrHI','AmrHI','AmrHI','AmrHI','AmrHI','AmrHI','AmrHI','AmrHI','AmrHI','AmrHI','AmrHI','AmrHI','AmrHI','AmrHI','AmrHI','AmrHI','AmrHI','AmrHI','AmrHI','AmrHI','AmrHI','AmrHI','AmrHI','AmrHI','AmrHI','AmrHI','AmrHI','AmrHI','AmrHI','AmrHI','AmrHI','AmrHI','AmrHI','AmrHI','AmrHI','AmrHI','AmrHI','AmrHI','AmrHI','AmrHI','AmrHI','AmrHI','AmrHI','AmrHI','AmrHI','AmrHI','AmrHI','AmrHI','AmrHI','AmrHI','AmrHI','AmrHI','AmrHI','AmrHI','AmrHI','AmrHI','AmrHI','AmrHI','AmrHI','AmrHI','AmrHI','AmrHI','AmrHI','AmrHI','AmrHI','AmrHI','AmrHI','AmrHI','AmrHI','AmrHI','AmrHI','AmrHI','AmrHI','AmrHI','AmrHI','AmrHI','AmrHI','AmrHI','AmrHI','AmrHI','AmrHI','AmrHI','AmrHI','AmrHI','AmrHI','AmrHI','AmrHI','AmrHI','AmrHI','AmrHI','AmrHI','AmrHI','AmrHI','AmrHI','AmrHI','AmrHI','AmrHI','AmrHI','AmrHI','AmrHI','AmrHI','AmrHI','AmrHI','AmrHI','AmrHI','AmrHI','AmrHI','Emr','Emr','Emr','Emr','Emr','Emr','Emr','Emr','Emr','Emr','Emr','Emr','Emr','Emr','EmrHI','EmrHI','EmrHI','EmrHI','EmrHI','EmrHI','EmrHI','EmrHI','EmrHI','EmrHI','EmrHI','EmrHI','Eur','Eur','Eur','Eur','Eur','Eur','Eur','Eur','Eur','Eur','Eur','Eur','Eur','Eur','Eur','Eur','Eur','Eur','Eur','Eur','Eur','Eur','Eur','Eur','Eur','Eur','Eur','Eur','Eur','Eur','Eur','Eur','Eur','Eur','Eur','Eur','Eur','Eur','Eur','Eur','Eur','Eur','Eur','Eur','Eur','Eur','Eur','Eur','Eur','Eur','Eur','Eur','Eur','Eur','Eur','Eur','Eur','Eur','Eur','Eur','Eur','Eur','Eur','Eur','Eur','Eur','Eur','Eur','Eur','Eur','Eur','Eur','Eur','Eur','Eur','Eur','Eur','Eur','Eur','Eur','Eur','Eur','Eur','Eur','Eur','Eur','Eur','Eur','Eur','Eur','Eur','Eur','Eur','Eur','Eur','Eur','Eur','Eur','Eur','Eur','Eur','Eur','Eur','Eur','Eur','Eur','Eur','Eur','EurHI','EurHI','EurHI','EurHI','EurHI','EurHI','EurHI','EurHI','EurHI','EurHI','EurHI','EurHI','EurHI','EurHI','EurHI','EurHI','EurHI','EurHI','EurHI','EurHI','EurHI','EurHI','EurHI','EurHI','EurHI','EurHI','EurHI','EurHI','EurHI','EurHI','EurHI','EurHI','EurHI','EurHI','EurHI','EurHI','EurHI','EurHI','EurHI','EurHI','EurHI','EurHI','EurHI','EurHI','EurHI','EurHI','EurHI','EurHI','EurHI','EurHI','EurHI','EurHI','EurHI','EurHI','EurHI','EurHI','EurHI','EurHI','EurHI','EurHI','EurHI','EurHI','EurHI','EurHI','EurHI','EurHI','EurHI','EurHI','EurHI','EurHI','EurHI','EurHI','EurHI','EurHI','EurHI','EurHI','EurHI','EurHI','EurHI','EurHI','EurHI','EurHI','EurHI','EurHI','EurHI','EurHI','EurHI','EurHI','EurHI','EurHI','EurHI','EurHI','EurHI','EurHI','EurHI','EurHI','EurHI','EurHI','EurHI','EurHI','EurHI','EurHI','EurHI','EurHI','EurHI','EurHI','EurHI','EurHI','EurHI','EurHI','EurHI','EurHI','EurHI','EurHI','EurHI','EurHI','EurHI','EurHI','EurHI','EurHI','EurHI','EurHI','EurHI','EurHI','EurHI','EurHI','EurHI','EurHI','EurHI','EurHI','EurHI','EurHI','EurHI','EurHI','EurHI','EurHI','EurHI','EurHI','EurHI','EurHI','EurHI','EurHI','EurHI','EurHI','EurHI','EurHI','EurHI','EurHI','EurHI','EurHI','EurHI','EurHI','EurHI','EurHI','EurHI','EurHI','EurHI','EurHI','EurHI','EurHI','EurHI','EurHI','EurHI','EurHI','EurHI','EurHI','EurHI','EurHI','EurHI','EurHI','EurHI','EurHI','EurHI','EurHI','EurHI','EurHI','EurHI','EurHI','EurHI','EurHI','EurHI','EurHI','EurHI','EurHI','EurHI','EurHI','EurHI','EurHI','EurHI','EurHI','EurHI','EurHI','EurHI','EurHI','EurHI','EurHI','EurHI','EurHI','EurHI','EurHI','EurHI','EurHI','EurHI','EurHI','EurHI','EurHI','EurHI','EurHI','EurHI','EurHI','EurHI','EurHI','EurHI','EurHI','EurHI','EurHI','EurHI','EurHI','EurHI','EurHI','EurHI','EurHI','EurHI','EurHI','EurHI','EurHI','EurHI','EurHI','EurHI','EurHI','EurHI','EurHI','EurHI','EurHI','EurHI','EurHI','EurHI','EurHI','EurHI','EurHI','EurHI','EurHI','EurHI','EurHI','EurHI','EurHI','EurHI','EurHI','EurHI','EurHI','EurHI','EurHI','EurHI','EurHI','EurHI','EurHI','EurHI','EurHI','EurHI','EurHI','EurHI','EurHI','EurHI','EurHI','EurHI','EurHI','EurHI','EurHI','EurHI','EurHI','EurHI','EurHI','EurHI','EurHI','EurHI','EurHI','EurHI','EurHI','EurHI','EurHI','EurHI','EurHI','EurHI','EurHI','EurHI','EurHI','EurHI','EurHI','EurHI','EurHI','EurHI','EurHI','EurHI','EurHI','EurHI','EurHI','EurHI','EurHI','EurHI','EurHI','EurHI','EurHI','EurHI','EurHI','EurHI','EurHI','EurHI','EurHI','EurHI','EurHI','EurHI','EurHI','EurHI','EurHI','EurHI','EurHI','EurHI','EurHI','EurHI','EurHI','EurHI','EurHI','EurHI','EurHI','EurHI','EurHI','EurHI','EurHI','EurHI','EurHI','EurHI','EurHI','EurHI','EurHI','EurHI','EurHI','EurHI','EurHI','EurHI','EurHI','EurHI','EurHI','EurHI','EurHI','EurHI','EurHI','EurHI','EurHI','EurHI','EurHI','EurHI','EurHI','EurHI','EurHI','EurHI','EurHI','EurHI','EurHI','EurHI','EurHI','EurHI','EurHI','EurHI','EurHI','EurHI','EurHI','EurHI','EurHI','EurHI','EurHI','EurHI','EurHI','EurHI','EurHI','EurHI','EurHI','EurHI','EurHI','EurHI','EurHI','EurHI','EurHI','EurHI','EurHI','EurHI','EurHI','EurHI','EurHI','EurHI','EurHI','EurHI','EurHI','EurHI','EurHI','EurHI','EurHI','EurHI','EurHI','EurHI','EurHI','EurHI','EurHI','EurHI','EurHI','EurHI','EurHI','EurHI','EurHI','EurHI','EurHI','EurHI','EurHI','EurHI','EurHI','EurHI','EurHI','EurHI','EurHI','EurHI','EurHI','EurHI','EurHI','EurHI','EurHI','EurHI','EurHI','EurHI','EurHI','EurHI','EurHI','EurHI','EurHI','EurHI','EurHI','EurHI','EurHI','EurHI','EurHI','EurHI','EurHI','EurHI','EurHI','EurHI','EurHI','EurHI','EurHI','EurHI','EurHI','EurHI','EurHI','EurHI','EurHI','EurHI','EurHI','EurHI','EurHI','EurHI','EurHI','EurHI','EurHI','Sear','Sear','Sear','Sear','Sear','Sear','Sear','Sear','Sear','Sear','Sear','Sear','Sear','Sear','Sear','Sear','Sear','Sear','Sear','Sear','Sear','Sear','Sear','Sear','Sear','Sear','Sear','Sear','Sear','Sear','Sear','Sear','Sear','Sear','Sear','Sear','Sear','Sear','Sear','Sear','Sear','Sear','Sear','Sear','Sear','Sear','Sear','Sear','Sear','Sear','Sear','Sear','Sear','Sear','Sear','Sear','Sear','Sear','Sear','Sear','Sear','Sear','Sear','Sear','Sear','Sear','Sear','Sear','Sear','Sear','Sear','Sear','Sear','Sear','Sear','Sear','Sear','Sear','Sear','Sear','Sear','Sear','Sear','Sear','Sear','Sear','Sear','Sear','Sear','Sear','Sear','Sear','Sear','Sear','Sear','Sear','Sear','Sear','Sear','Sear','Sear','Sear','Sear','Sear','Sear','Sear','Sear','Sear','Sear','Sear','Sear','Sear','Sear','Sear','Sear','Sear','Sear','Sear','Sear','Sear','Sear','Sear','Sear','Sear','Sear','Sear','Sear','Sear','Sear','Sear','Sear','Sear','Sear','Sear','Sear','Sear','Sear','Sear','Sear','Sear','Sear','Sear','Sear','Sear','Sear','Sear','Sear','Sear','Sear','Sear','Sear','Sear','Sear','Sear','Sear','Sear','Sear','Sear','Sear','Sear','Sear','Sear','Sear','Sear','Sear','Sear','Sear','Wpr','Wpr','Wpr','Wpr','Wpr','Wpr','Wpr','Wpr','Wpr','Wpr','Wpr','Wpr','Wpr','Wpr','Wpr','Wpr','Wpr','Wpr','Wpr','Wpr','Wpr','Wpr','Wpr','Wpr','Wpr','Wpr','Wpr','Wpr','Wpr','Wpr','Wpr','Wpr','Wpr','Wpr','Wpr','Wpr','Wpr','Wpr','Wpr','Wpr','Wpr','Wpr','Wpr','Wpr','Wpr','Wpr','Wpr','Wpr','Wpr','Wpr','Wpr','Wpr','Wpr','Wpr','Wpr','Wpr','Wpr','Wpr','Wpr','Wpr','Wpr','Wpr','Wpr','Wpr','Wpr','Wpr','Wpr','Wpr','Wpr','Wpr','Wpr','Wpr','Wpr','Wpr','Wpr','Wpr','Wpr','Wpr','Wpr','Wpr','Wpr','Wpr','Wpr','Wpr','Wpr','Wpr','Wpr','Wpr','Wpr','Wpr','Wpr','Wpr','Wpr','Wpr','Wpr','Wpr','Wpr','Wpr','Wpr','Wpr','Wpr','Wpr','Wpr','Wpr','Wpr','Wpr','Wpr','Wpr','Wpr','Wpr','Wpr','Wpr','Wpr','Wpr','Wpr','Wpr','Wpr','Wpr','Wpr','Wpr','Wpr','Wpr','Wpr','Wpr','Wpr','Wpr','Wpr','Wpr','Wpr','Wpr','Wpr','Wpr','Wpr','WprHI','WprHI','WprHI','WprHI','WprHI','WprHI','WprHI','WprHI','WprHI','WprHI','WprHI','WprHI','WprHI','WprHI','WprHI','WprHI','WprHI','WprHI','WprHI','WprHI','WprHI','WprHI','WprHI','WprHI','WprHI','WprHI','WprHI','WprHI','WprHI','WprHI','WprHI','WprHI','WprHI','WprHI','WprHI','WprHI','WprHI','WprHI','WprHI','WprHI','WprHI','WprHI','WprHI','WprHI','WprHI','WprHI','WprHI','WprHI','WprHI','WprHI','WprHI','WprHI','WprHI','WprHI','WprHI','WprHI','WprHI','WprHI','WprHI','WprHI','WprHI','WprHI','WprHI','WprHI','WprHI','WprHI','WprHI','WprHI','WprHI','WprHI','WprHI','WprHI','WprHI','WprHI','WprHI','WprHI','WprHI','WprHI','WprHI','WprHI','WprHI','WprHI','WprHI','WprHI','WprHI','WprHI','WprHI','WprHI','WprHI','WprHI','WprHI','WprHI','WprHI',~
'AfrD','AfrD','AfrD','AfrD','AfrD','AfrD','AfrD','AfrD','AfrE','AfrE','AfrE','AfrE','AfrE','AfrE','AfrE','AfrE','AmrB','AmrD','AmrD','AmrB','AmrB','AmrB','AmrB','AmrB','AmrB','AmrB','AmrB','AmrB','AmrB','AmrB','AmrB','AmrB','AmrB','AmrB','AmrB','AmrB','AmrB','AmrB','AmrB','AmrB','AmrB','AmrB','AmrB','AmrB','AmrB','AmrB','AmrB','AmrB','AmrB','AmrB','AmrB','AmrB','AmrB','AmrB','AmrB','AmrB','AmrB','AmrB','AmrB','AmrB','AmrB','AmrB','AmrB','AmrB','AmrB','AmrB','AmrB','AmrB','AmrB','AmrB','AmrB','AmrB','AmrB','AmrD','AmrD','AmrD','AmrD','AmrD','AmrD','AmrD','AmrD','AmrD','AmrD','AmrD','AmrB','AmrB','AmrB','AmrB','AmrB','AmrB','AmrB','AmrB','AmrB','AmrB','AmrB','AmrB','AmrD','AmrD','AmrB','AmrB','AmrA','AmrA','AmrA','AmrA','AmrA','AmrA','AmrA','AmrA','AmrA','AmrA','AmrA','AmrA','AmrA','AmrA','AmrA','AmrA','AmrA','AmrA','AmrA','AmrA','AmrA','AmrA','AmrA','AmrA','AmrA','AmrA','AmrA','AmrA','AmrA','AmrA','AmrA','AmrA','AmrA','AmrA','AmrA','AmrA','AmrA','AmrA','AmrA','AmrA','AmrA','AmrA','AmrA','AmrA','AmrA','AmrA','AmrA','AmrA','AmrA','AmrA','AmrA','AmrA','AmrA','AmrA','AmrA','AmrA','AmrA','AmrA','AmrA','AmrA','AmrA','AmrA','AmrA','AmrA','AmrA','AmrA','AmrA','AmrA','AmrA','AmrA','AmrA','AmrA','AmrA','AmrA','AmrA','AmrA','AmrA','AmrA','AmrA','AmrA','AmrA','AmrA','AmrA','AmrA','AmrA','AmrA','AmrA','AmrA','AmrA','AmrA','AmrA','AmrA','AmrA','AmrA','AmrA','AmrA','AmrA','AmrA','AmrA','AmrA','AmrA','AmrA','AmrA','AmrA','AmrA','AmrA','AmrA','AmrA','AmrA','AmrA','AmrA','AmrA','AmrA','AmrA','AmrA','AmrA','AmrA','AmrA','AmrA','AmrA','AmrA','AmrA','AmrA','AmrA','AmrA','AmrA','AmrA','AmrA','AmrA','AmrA','AmrA','AmrB','AmrB','AmrB','AmrB','AmrB','AmrB','AmrB','AmrB','AmrB','AmrB','AmrB','AmrB','AmrB','AmrB','AmrB','AmrB','AmrB','AmrB','AmrB','AmrB','AmrB','AmrB','AmrB','AmrB','AmrA','AmrA','AmrA','AmrA','AmrA','AmrA','AmrA','AmrA','AmrA','AmrA','AmrA','AmrA','AmrA','AmrA','AmrA','AmrA','AmrA','AmrA','AmrA','AmrA','AmrA','AmrA','AmrA','AmrA','AmrA','AmrA','AmrA','AmrA','AmrA','AmrA','AmrA','AmrA','AmrA','AmrA','AmrA','AmrA','AmrA','AmrA','AmrA','AmrA','AmrA','AmrA','AmrA','AmrA','AmrA','AmrA','AmrA','AmrA','AmrA','AmrA','AmrA','AmrA','AmrA','AmrA','AmrA','AmrA','AmrA','AmrA','AmrA','AmrA','AmrA','AmrA','AmrA','AmrA','AmrA','AmrA','AmrA','AmrA','AmrA','AmrA','AmrA','AmrA','AmrA','AmrA','AmrA','AmrA','AmrA','AmrA','AmrA','AmrA','AmrA','AmrA','AmrA','AmrA','AmrA','AmrA','AmrA','AmrA','AmrA','AmrA','AmrA','AmrA','AmrA','AmrA','AmrA','AmrA','AmrA','AmrA','AmrA','AmrA','AmrA','AmrA','AmrA','AmrA','AmrA','AmrA','AmrA','AmrA','AmrA','AmrA','AmrA','AmrA','AmrA','AmrA','AmrA','AmrA','AmrA','AmrA','AmrA','AmrA','AmrA','AmrA','AmrA','AmrA','AmrA','AmrA','AmrA','AmrA','AmrA','AmrA','AmrA','AmrA','AmrA','AmrA','AmrA','AmrA','AmrA','AmrA','AmrA','AmrA','AmrA','AmrA','AmrA','AmrA','AmrA','AmrA','AmrA','AmrA','AmrA','AmrA','AmrA','AmrA','AmrA','AmrA','AmrA','AmrA','AmrA','AmrA','AmrA','AmrA','AmrA','AmrA','AmrA','AmrA','AmrA','AmrA','AmrA','AmrA','AmrA','AmrA','AmrA','AmrA','AmrA','AmrA','AmrA','AmrA','AmrA','AmrA','AmrA','AmrA','AmrA','AmrA','AmrA','AmrA','AmrA','AmrA','AmrA','AmrA','AmrA','AmrA','AmrA','AmrA','AmrA','AmrA','AmrA','AmrA','AmrA','AmrA','AmrA','AmrA','AmrA','AmrA','AmrA','AmrA','AmrA','AmrA','AmrA','AmrA','AmrA','AmrA','AmrA','AmrA','AmrA','AmrA','AmrA','AmrA','AmrA','AmrA','AmrA','AmrA','AmrA','AmrA','AmrA','AmrA','AmrA','AmrA','AmrA','AmrA','AmrA','AmrA','AmrA','AmrA','AmrA','AmrA','AmrA','AmrA','AmrA','AmrA','AmrA','AmrA','AmrA','AmrA','AmrA','AmrA','AmrA','AmrA','AmrA','AmrA','AmrA','AmrA','AmrA','AmrA','AmrA','AmrA','AmrA','AmrA','AmrA','AmrA','AmrA','AmrA','AmrA','AmrA','AmrA','AmrA','AmrA','AmrA','AmrA','AmrA','AmrA','AmrA','AmrA','AmrA','AmrA','AmrA','AmrA','AmrA','AmrA','AmrA','AmrA','AmrA','AmrA','AmrA','AmrA','AmrA','AmrA','AmrA','AmrA','AmrA','AmrA','AmrA','AmrA','AmrA','AmrA','AmrA','AmrA','AmrA','AmrA','AmrA','AmrA','AmrA','AmrA','AmrA','AmrA','AmrA','AmrA','AmrA','AmrA','AmrA','AmrA','AmrA','AmrA','AmrA','AmrA','AmrA','AmrA','AmrA','AmrA','AmrA','AmrA','AmrA','AmrA','AmrA','AmrA','AmrA','AmrA','AmrA','AmrA','AmrA','AmrA','AmrA','AmrA','AmrA','AmrA','AmrA','AmrA','AmrA','AmrA','AmrA','AmrA','AmrA','AmrA','AmrA','AmrA','AmrA','AmrA','AmrA','AmrA','AmrA','AmrA','AmrA','AmrA','AmrA','AmrA','AmrA','AmrA','AmrA','AmrA','AmrA','AmrA','AmrA','AmrA','AmrA','AmrA','AmrA','AmrA','AmrA','AmrA','AmrA','AmrA','AmrA','AmrA','AmrA','AmrA','AmrA','AmrA','AmrA','AmrA','AmrA','AmrA','AmrB','EmrD','EmrD','EmrD','EmrD','EmrB','EmrB','EmrB','EmrB','EmrB','EmrB','EmrD','EmrD','EmrD','EmrD','EmrB','EmrB','EmrB','EmrB','EmrB','EmrB','EmrB','EmrB','EmrB','EmrB','EmrB','EmrB','EurC','EurC','EurC','EurC','EurB','EurB','EurB','EurB','EurB','EurB','EurB','EurB','EurB','EurB','EurB','EurB','EurB','EurB','EurC','EurC','EurC','EurB','EurB','EurB','EurB','EurB','EurB','EurB','EurB','EurB','EurB','EurB','EurB','EurB','EurB','EurB','EurB','EurB','EurB','EurB','EurB','EurB','EurB','EurB','EurB','EurB','EurB','EurB','EurB','EurB','EurB','EurB','EurB','EurB','EurB','EurB','EurB','EurB','EurB','EurB','EurB','EurB','EurB','EurB','EurB','EurB','EurB','EurB','EurB','EurB','EurB','EurB','EurB','EurB','EurB','EurB','EurB','EurB','EurB','EurB','EurB','EurB','EurB','EurB','EurB','EurB','EurB','EurB','EurB','EurB','EurB','EurB','EurB','EurB','EurB','EurB','EurB','EurB','EurB','EurB','EurB','EurB','EurB','EurB','EurB','EurB','EurB','EurB','EurA','EurA','EurA','EurA','EurA','EurA','EurA','EurA','EurA','EurA','EurA','EurA','EurA','EurA','EurA','EurA','EurA','EurA','EurA','EurA','EurA','EurA','EurA','EurA','EurA','EurA','EurA','EurA','EurA','EurA','EurA','EurA','EurA','EurC','EurC','EurC','EurA','EurA','EurA','EurA','EurA','EurA','EurA','EurA','EurA','EurA','EurA','EurA','EurA','EurA','EurA','EurA','EurA','EurA','EurA','EurA','EurA','EurA','EurA','EurA','EurA','EurA','EurA','EurA','EurA','EurA','EurA','EurA','EurA','EurA','EurA','EurA','EurA','EurA','EurA','EurA','EurA','EurA','EurA','EurA','EurA','EurA','EurA','EurA','EurA','EurA','EurA','EurA','EurA','EurA','EurA','EurA','EurA','EurA','EurA','EurA','EurA','EurA','EurA','EurA','EurA','EurA','EurA','EurA','EurA','EurA','EurA','EurA','EurA','EurA','EurA','EurA','EurA','EurA','EurA','EurA','EurA','EurA','EurA','EurA','EurA','EurA','EurA','EurA','EurA','EurA','EurA','EurA','EurA','EurA','EurA','EurA','EurA','EurA','EurA','EurA','EurA','EurA','EurA','EurA','EurA','EurA','EurA','EurA','EurA','EurA','EurA','EurA','EurA','EurA','EurA','EurA','EurA','EurA','EurA','EurA','EurA','EurA','EurA','EurA','EurA','EurA','EurA','EurA','EurA','EurA','EurA','EurA','EurA','EurA','EurA','EurA','EurA','EurA','EurA','EurA','EurA','EurA','EurA','EurA','EurA','EurA','EurA','EurA','EurA','EurA','EurA','EurA','EurA','EurA','EurA','EurA','EurA','EurA','EurA','EurA','EurA','EurA','EurA','EurA','EurA','EurA','EurA','EurA','EurA','EurA','EurA','EurA','EurA','EurA','EurA','EurA','EurA','EurA','EurA','EurA','EurA','EurA','EurA','EurA','EurA','EurA','EurA','EurA','EurA','EurA','EurA','EurA','EurA','EurA','EurA','EurA','EurA','EurA','EurA','EurA','EurA','EurA','EurA','EurA','EurA','EurA','EurA','EurA','EurA','EurA','EurA','EurA','EurA','EurA','EurA','EurA','EurA','EurA','EurA','EurA','EurA','EurA','EurA','EurA','EurA','EurA','EurA','EurA','EurA','EurA','EurA','EurC','EurC','EurC','EurA','EurA','EurA','EurA','EurA','EurA','EurA','EurA','EurA','EurA','EurA','EurA','EurA','EurA','EurA','EurA','EurA','EurA','EurA','EurB','EurB','EurB','EurB','EurB','EurB','EurB','EurB','EurB','EurB','EurB','EurB','EurB','EurB','EurB','EurB','EurB','EurB','EurB','EurB','EurB','EurB','EurB','EurB','EurB','EurB','EurB','EurB','EurB','EurB','EurB','EurB','EurB','EurB','EurB','EurB','EurB','EurB','EurB','EurB','EurB','EurB','EurB','EurB','EurB','EurB','EurB','EurB','EurB','EurB','EurB','EurB','EurB','EurB','EurA','EurA','EurA','EurA','EurA','EurA','EurA','EurA','EurA','EurA','EurA','EurA','EurA','EurA','EurA','EurC','EurB','EurB','EurB','EurB','EurB','EurB','EurA','EurA','EurA','EurA','EurA','EurA','EurA','EurA','EurA','EurA','EurA','EurA','EurA','EurA','EurA','EurA','EurA','EurA','EurA','EurA','EurA','EurA','EurA','EurA','EurA','EurA','EurA','EurA','EurA','EurA','EurA','EurA','EurA','EurA','EurA','EurA','EurA','EurA','EurA','EurA','EurA','EurA','EurA','EurA','EurA','EurA','EurA','EurA','EurA','EurA','EurA','EurA','EurA','EurA','EurA','EurA','EurA','EurA','EurA','EurA','EurA','EurA','EurA','EurA','EurA','EurA','EurA','EurA','EurA','EurA','EurA','EurA','EurA','EurA','EurA','EurA','EurA','EurA','EurA','EurA','EurA','EurA','EurA','EurA','EurA','EurA','EurA','EurA','EurA','EurA','EurA','EurA','EurA','EurA','EurA','SearD','SearD','SearD','SearD','SearD','SearD','SearD','SearD','SearD','SearD','SearD','SearD','SearD','SearD','SearD','SearD','SearD','SearD','SearD','SearD','SearD','SearD','SearD','SearD','SearD','SearD','SearD','SearD','SearD','SearD','SearD','SearD','SearD','SearD','SearD','SearD','SearD','SearD','SearD','SearD','SearD','SearD','SearD','SearD','SearD','SearD','SearD','SearD','SearD','SearD','SearD','SearD','SearD','SearD','SearD','SearD','SearD','SearD','SearD','SearD','SearD','SearD','SearD','SearD','SearD','SearD','SearD','SearD','SearD','SearD','SearD','SearD','SearD','SearD','SearD','SearD','SearD','SearD','SearD','SearD','SearD','SearD','SearD','SearD','SearD','SearD','SearD','SearD','SearD','SearD','SearD','SearD','SearD','SearD','SearD','SearD','SearD','SearD','SearD','SearD','SearD','SearD','SearD','SearD','SearD','SearD','SearD','SearD','SearD','SearD','SearD','SearD','SearD','SearD','SearD','SearD','SearD','SearD','SearD','SearD','SearD','SearD','SearD','SearD','SearD','SearD','SearD','SearD','SearD','SearD','SearD','SearD','SearD','SearB','SearD','SearD ','SearD','SearB','SearB','SearB','SearB','SearB','SearB','SearB','SearB','SearB','SearB','SearB','SearB','SearB','SearB','SearB','SearB','SearB','SearB','SearB','SearB','SearB','SearB','SearB','SearB','SearB','SearB','SearB','SearB','SearB','SearB','WprB','WprB','WprB','WprB','WprB','WprB','WprB','WprB','WprB','WprB','WprB','WprB','WprB','WprB','WprB','WprB','WprB','WprB','WprB','WprB','WprB','WprB','WprB','WprB','WprB','WprB','WprB','WprB','WprB','WprB','WprB','WprB','WprB','WprB','WprB','WprB','WprB','WprB','WprB','WprB','WprB','WprB','WprB','WprB','WprB','WprB','WprB','WprB','WprB','WprB','WprB','WprB','WprB','WprB','WprB','WprB','WprB','WprB','WprB','WprB','WprB','WprB','WprB','WprB','WprB','WprB','WprB','WprB','WprB','WprB','WprB','WprB','WprB','WprB','WprB','WprB','WprB','WprB','WprB','WprB','WprB','WprB','WprB','WprB','WprB','WprB','WprB','WprB','WprB','WprB','WprB','WprB','WprB','WprB','WprB','WprB','WprB','WprB','WprB','WprB','WprB','WprB','WprB','WprB','WprB','WprB','WprB','WprB','WprB','WprB','WprB','WprB','WprB','WprB','WprB','WprB','WprB','WprB','WprB','WprB','WprB','WprB','WprB','WprB','WprB','WprB','WprB','WprB','WprB','WprB','WprB','WprB','WprB','WprA','WprA','WprA','WprA','WprA','WprA','WprA','WprA','WprA','WprA','WprA','WprA','WprA','WprA','WprA','WprA','WprA','WprA','WprA','WprA','WprA','WprA','WprA','WprA','WprA','WprA','WprA','WprA','WprA','WprA','WprA','WprA','WprA','WprA','WprA','WprA','WprA','WprA','WprA','WprA','WprA','WprA','WprA','WprA','WprA','WprA','WprA','WprA','WprA','WprA','WprA','WprA','WprA','WprA','WprA','WprA','WprB','WprB','WprB','WprB','WprB','WprB','WprB','WprB','WprB','WprB','WprB','WprB','WprB','WprB','WprB','WprB','WprB','WprB','WprB','WprB','WprB','WprB','WprB','WprB','WprB','WprB','WprB','WprB','WprB','WprB','WprB','WprB','WprB','WprB','WprB','WprB','WprB',~
'Ghana','Liberia','Liberia','Mauritius','Mauritius','Mauritius','Mauritius','Senegal','South Africa','South Africa','South Africa','South Africa','South Africa','South Africa','South Africa','Unit. Rep. of Tanzania','Argentina','Bolivia (Plurinational State of)','Bolivia (Plurinational State of)','Brazil','Brazil','Brazil','Brazil','Brazil','Brazil','Brazil','Brazil','Brazil','Brazil','Brazil','Brazil','Brazil','Brazil','Brazil','Brazil','Brazil','Brazil','Brazil','Brazil','Brazil','Brazil','Brazil','Brazil','Brazil','Brazil','Brazil','Brazil','Brazil','Brazil','Brazil','Brazil','Brazil','Brazil','Brazil','Brazil','Brazil','Brazil','Brazil','Brazil','Colombia','Colombia','Colombia','Colombia','Colombia','Colombia','Colombia','Colombia','Colombia','Colombia','Costa Rica','Costa Rica','Costa Rica','Costa Rica','Ecuador','Ecuador','Ecuador','Ecuador','Ecuador','Ecuador','Ecuador','Ecuador','Ecuador','Guatemala','Honduras','Jamaica','Jamaica','Jamaica','Mexico','Mexico','Mexico','Mexico','Mexico','Mexico','Mexico','Mexico','Mexico','Paraguay','Peru','Venezuela (Bolivarian Republic of)','Venezuela (Bolivarian Republic of)','Canada','Canada','Canada','Canada','Canada','Canada','Canada','Canada','Canada','Canada','Canada','Canada','Canada','Canada','Canada','Canada','Canada','Canada','Canada','Canada','Canada','Canada','Canada','Canada','Canada','Canada','Canada','Canada','Canada','Canada','Canada','Canada','Canada','Canada','Canada','Canada','Canada','Canada','Canada','Canada','Canada','Canada','Canada','Canada','Canada','Canada','Canada','Canada','Canada','Canada','Canada','Canada','Canada','Canada','Canada','Canada','Canada','Canada','Canada','Canada','Canada','Canada','Canada','Canada','Canada','Canada','Canada','Canada','Canada','Canada','Canada','Canada','Canada','Canada','Canada','Canada','Canada','Canada','Canada','Canada','Canada','Canada','Canada','Canada','Canada','Canada','Canada','Canada','Canada','Canada','Canada','Canada','Canada','Canada','Canada','Canada','Canada','Canada','Canada','Canada','Canada','Canada','Canada','Canada','Canada','Canada','Canada','Canada','Canada','Canada','Canada','Canada','Canada','Canada','Canada','Canada','Canada','Canada','Canada','Canada','Canada','Canada','Canada','Canada','Canada','Canada','Canada','Canada','Canada','Canada','Canada','Chile','Chile','Chile','Chile','Chile','Chile','Chile','Chile','Chile','Chile','Chile','Chile','Chile','Chile','Chile','Chile','Chile','Chile','Chile','Chile','Chile','Chile','Chile','Chile','United States of America','United States of America','United States of America','United States of America','United States of America','United States of America','United States of America','United States of America','United States of America','United States of America','United States of America','United States of America','United States of America','United States of America','United States of America','United States of America','United States of America','United States of America','United States of America','United States of America','United States of America','United States of America','United States of America','United States of America','United States of America','United States of America','United States of America','United States of America','United States of America','United States of America','United States of America','United States of America','United States of America','United States of America','United States of America','United States of America','United States of America','United States of America','United States of America','United States of America','United States of America','United States of America','United States of America','United States of America','United States of America','United States of America','United States of America','United States of America','United States of America','United States of America','United States of America','United States of America','United States of America','United States of America','United States of America','United States of America','United States of America','United States of America','United States of America','United States of America','United States of America','United States of America','United States of America','United States of America','United States of America','United States of America','United States of America','United States of America','United States of America','United States of America','United States of America','United States of America','United States of America','United States of America','United States of America','United States of America','United States of America','United States of America','United States of America','United States of America','United States of America','United States of America','United States of America','United States of America','United States of America','United States of America','United States of America','United States of America','United States of America','United States of America','United States of America','United States of America','United States of America','United States of America','United States of America','United States of America','United States of America','United States of America','United States of America','United States of America','United States of America','United States of America','United States of America','United States of America','United States of America','United States of America','United States of America','United States of America','United States of America','United States of America','United States of America','United States of America','United States of America','United States of America','United States of America','United States of America','United States of America','United States of America','United States of America','United States of America','United States of America','United States of America','United States of America','United States of America','United States of America','United States of America','United States of America','United States of America','United States of America','United States of America','United States of America','United States of America','United States of America','United States of America','United States of America','United States of America','United States of America','United States of America','United States of America','United States of America','United States of America','United States of America','United States of America','United States of America','United States of America','United States of America','United States of America','United States of America','United States of America','United States of America','United States of America','United States of America','United States of America','United States of America','United States of America','United States of America','United States of America','United States of America','United States of America','United States of America','United States of America','United States of America','United States of America','United States of America','United States of America','United States of America','United States of America','United States of America','United States of America','United States of America','United States of America','United States of America','United States of America','United States of America','United States of America','United States of America','United States of America','United States of America','United States of America','United States of America','United States of America','United States of America','United States of America','United States of America','United States of America','United States of America','United States of America','United States of America','United States of America','United States of America','United States of America','United States of America','United States of America','United States of America','United States of America','United States of America','United States of America','United States of America','United States of America','United States of America','United States of America','United States of America','United States of America','United States of America','United States of America','United States of America','United States of America','United States of America','United States of America','United States of America','United States of America','United States of America','United States of America','United States of America','United States of America','United States of America','United States of America','United States of America','United States of America','United States of America','United States of America','United States of America','United States of America','United States of America','United States of America','United States of America','United States of America','United States of America','United States of America','United States of America','United States of America','United States of America','United States of America','United States of America','United States of America','United States of America','United States of America','United States of America','United States of America','United States of America','United States of America','United States of America','United States of America','United States of America','United States of America','United States of America','United States of America','United States of America','United States of America','United States of America','United States of America','United States of America','United States of America','United States of America','United States of America','United States of America','United States of America','United States of America','United States of America','United States of America','United States of America','United States of America','United States of America','United States of America','United States of America','United States of America','United States of America','United States of America','United States of America','United States of America','United States of America','United States of America','United States of America','United States of America','United States of America','United States of America','United States of America','United States of America','United States of America','United States of America','United States of America','United States of America','United States of America','United States of America','United States of America','United States of America','United States of America','United States of America','United States of America','United States of America','United States of America','United States of America','United States of America','United States of America','United States of America','United States of America','United States of America','United States of America','United States of America','United States of America','United States of America','United States of America','United States of America','United States of America','United States of America','United States of America','United States of America','United States of America','United States of America','United States of America','United States of America','United States of America','United States of America','United States of America','United States of America','United States of America','United States of America','United States of America','United States of America','United States of America','United States of America','United States of America','United States of America','United States of America','United States of America','United States of America','United States of America','United States of America','United States of America','United States of America','United States of America','United States of America','United States of America','United States of America','United States of America','United States of America','United States of America','United States of America','United States of America','United States of America','United States of America','United States of America','United States of America','United States of America','United States of America','United States of America','United States of America','United States of America','United States of America','United States of America','United States of America','United States of America','United States of America','United States of America','United States of America','United States of America','United States of America','United States of America','United States of America','United States of America','United States of America','United States of America','United States of America','United States of America','United States of America','United States of America','United States of America','United States of America','United States of America','United States of America','United States of America','United States of America','United States of America','United States of America','United States of America','United States of America','United States of America','United States of America','United States of America','Uruguay','Afghanistan','Afghanistan','Egypt','Egypt','Iran','Iran','Iran','Jordan','Lebanon','Lebanon','Pakistan','Pakistan','Pakistan','Pakistan','Bahrain','Bahrain','Bahrain','Bahrain','Bahrain','Oman','Qatar','Qatar','Saudi Arabia','United Arab Emirates','United Arab Emirates','United Arab Emirates','Belarus','Belarus','Belarus','Belarus','Bosnia and Herzegovina','Bulgaria','Bulgaria','Bulgaria','Bulgaria','Bulgaria','Bulgaria','Bulgaria','Bulgaria','Bulgaria','Bulgaria','Bulgaria','Bulgaria','Bulgaria','Hungary','Hungary','Hungary','Romania','Romania','Romania','Romania','Romania','Romania','Romania','Romania','Romania','Romania','Romania','Romania','Romania','Romania','Serbia','Serbia','Turkey','Turkey','Turkey','Turkey','Turkey','Turkey','Turkey','Turkey','Turkey','Turkey','Turkey','Turkey','Turkey','Turkey','Turkey','Turkey','Turkey','Turkey','Turkey','Turkey','Turkey','Turkey','Turkey','Turkey','Turkey','Turkey','Turkey','Turkey','Turkey','Turkey','Turkey','Turkey','Turkey','Turkey','Turkey','Turkey','Turkey','Turkey','Turkey','Turkey','Turkey','Turkey','Turkey','Turkey','Turkey','Turkey','Turkey','Turkey','Turkey','Turkey','Turkey','Turkey','Turkey','Turkey','Turkey','Turkey','Turkey','Turkey','Turkey','Turkey','Turkey','Turkey','Turkey','Turkey','Turkey','Turkey','Turkey','Turkey','Turkey','Turkey','Turkey','Andorra','Austria','Austria','Austria','Austria','Austria','Belgium','Belgium','Belgium','Belgium','Belgium','Belgium','Belgium','Cyprus','Cyprus','Czech Republic','Czech Republic','Czech Republic','Czech Republic','Czech Republic','Czech Republic','Czech Republic','Czech Republic','Czech Republic','Czech Republic','Czech Republic','Czech Republic','Czech Republic','Czech Republic','Czech Republic','Denmark','Denmark','Denmark','Estonia','Estonia','Estonia','Finland','Finland','Finland','Finland','Finland','France','France','France','France','France','France','France','France','France','France','France','France','France','France','France','France','France','France','France','France','France','France','France','France','France','France','France','France','France','France','France','France','France','France','France','France','France','France','France','France','France','France','France','France','France','France','France','France','France','France','France','France','France','France','France','France','France','France','France','France','France','France','France','France','France','France','France','France','France','France','France','France','France','France','France','France','France','France','France','France','France','Germany','Germany','Germany','Germany','Germany','Germany','Germany','Germany','Germany','Germany','Germany','Germany','Germany','Germany','Germany','Germany','Germany','Germany','Germany','Germany','Germany','Germany','Germany','Germany','Germany','Germany','Germany','Germany','Germany','Germany','Germany','Germany','Germany','Germany','Germany','Germany','Germany','Germany','Germany','Germany','Germany','Germany','Germany','Germany','Germany','Germany','Germany','Germany','Germany','Germany','Germany','Germany','Germany','Germany','Germany','Germany','Germany','Germany','Germany','Germany','Germany','Germany','Germany','Germany','Germany','Germany','Germany','Germany','Germany','Germany','Germany','Greece','Greece','Greece','Greece','Greece','Iceland','Iceland','Iceland','Ireland','Ireland','Israel ','Israel ','Israel ','Israel ','Israel ','Israel ','Israel ','Israel ','Israel ','Israel ','Israel ','Israel ','Israel ','Israel ','Israel ','Israel ','Italy','Italy','Italy','Italy','Italy','Italy','Italy','Italy','Italy','Italy','Italy','Italy','Italy','Italy','Italy','Italy','Italy','Italy','Italy','Italy','Italy','Italy','Italy','Italy','Italy','Italy','Italy','Italy','Italy','Italy','Italy','Italy','Italy','Italy','Italy','Italy','Italy','Italy','Italy','Italy','Italy','Italy','Italy','Italy','Italy','Italy','Italy','Italy','Latvia','Lithuania','Lithuania','Luxembourg','Malta','Monaco','Netherlands','Netherlands','Netherlands','Netherlands','Netherlands','Netherlands','Netherlands','Netherlands','Netherlands','Netherlands','Netherlands','Netherlands','Norway','Norway','Norway','Norway','Poland','Poland','Poland','Poland','Poland','Poland','Poland','Poland','Poland','Poland','Poland','Poland','Poland','Poland','Poland','Poland','Poland','Poland','Poland','Poland','Poland','Poland','Poland','Poland','Poland','Poland','Poland','Poland','Poland','Poland','Poland','Poland','Poland','Poland','Poland','Poland','Poland','Poland','Poland','Poland','Poland','Poland','Poland','Poland','Poland','Poland','Poland','Poland','Poland','Poland','Poland','Poland','Poland','Poland','Portugal','Portugal','Portugal','Portugal','Portugal','Portugal','Portugal','Portugal','Portugal','Portugal','Portugal','Portugal','Portugal','Portugal','Portugal','Russian Federation','Slovakia','Slovakia','Slovakia','Slovakia','Slovakia','Slovakia','Slovenia','Slovenia','Spain','Spain','Spain','Spain','Spain','Spain','Spain','Spain','Spain','Spain','Spain','Spain','Spain','Spain','Spain','Spain','Spain','Spain','Spain','Spain','Spain','Spain','Spain','Spain','Spain','Spain','Spain','Spain','Spain','Spain','Spain','Spain','Spain','Spain','Spain','Spain','Spain','Spain','Spain','Spain','Spain','Spain','Spain','Spain','Spain','Spain','Sweden','Sweden','Sweden','Sweden','Sweden','Switzerland','Switzerland','Switzerland','Switzerland','Switzerland','Switzerland','United Kingdom','United Kingdom','United Kingdom','United Kingdom','United Kingdom','United Kingdom','United Kingdom','United Kingdom','United Kingdom','United Kingdom','United Kingdom','United Kingdom','United Kingdom','United Kingdom','United Kingdom','United Kingdom','United Kingdom','United Kingdom','United Kingdom','United Kingdom','United Kingdom','United Kingdom','United Kingdom','United Kingdom','United Kingdom','United Kingdom','United Kingdom','United Kingdom','United Kingdom','United Kingdom','United Kingdom','United Kingdom','United Kingdom','United Kingdom','United Kingdom','United Kingdom','Bangladesh','Bangladesh','Bangladesh','Bangladesh','Bangladesh','Bangladesh','Bangladesh','Bangladesh','Bhutan','India','India','India','India','India','India','India','India','India','India','India','India','India','India','India','India','India','India','India','India','India','India','India','India','India','India','India','India','India','India','India','India','India','India','India','India','India','India','India','India','India','India','India','India','India','India','India','India','India','India','India','India','India','India','India','India','India','India','India','India','India','India','India','India','India','India','India','India','India','India','India','India','India','India','India','India','India','India','India','India','India','India','India','India','India','India','India','India','India','India','India','India','India','India','India','India','India','India','India','India','India','India','India','India','India','India','India','India','India','India','India','India','India','India','India','India','India','India','India','India','India','India','India','India','Indonesia','Maldives','Myanmar','Nepal','Sri Lanka','Thailand','Thailand','Thailand','Thailand','Thailand','Thailand','Thailand','Thailand','Thailand','Thailand','Thailand','Thailand','Thailand','Thailand','Thailand','Thailand','Thailand','Thailand','Thailand','Thailand','Thailand','Thailand','Thailand','Thailand','Thailand','Thailand','Thailand','Thailand','Thailand','China','China','China','China','China','China','China','China','China','China','China','China','China','China','China','China','China','China','China','China','China','China','China','China','China','China','China','China','China','China','China','China','China','China','China','China','China','China','China','China','China','China','China','China','China','China','China','China','China','China','China','China','China','China','China','China','China','China','China','China','China','China','China','China','China','China','China','China','China','China','China','China','China','China','China','China','China','China','China','China','China','China','China','China','China','China','China','China','China','China','China','China','China','China','China','China','China','China','China','China','China','China','China','China','China','China','China','China','China','China','China','China','Malaysia','Malaysia','Malaysia','Malaysia','Malaysia','Malaysia','Malaysia','Mongolia','Mongolia','Mongolia','Mongolia','Mongolia','Mongolia','Mongolia','Mongolia','Philippines','Philippines','Philippines','Viet Nam','Viet Nam','Viet Nam','Australia','Australia','Australia','Australia','Australia','Australia','Australia','Australia','Australia','Australia','Australia','Australia','Australia','Australia','Australia','Brunei Darussalam','Brunei Darussalam','Brunei Darussalam','Brunei Darussalam','Japan','Japan','Japan','Japan','Japan','Japan','Japan','Japan','Japan','Japan','Japan','Japan','Japan','Japan','Japan','Japan','Japan','Japan','Japan','Japan','New Zealand','New Zealand','New Zealand','New Zealand','New Zealand','New Zealand','New Zealand','New Zealand','New Zealand','New Zealand','New Zealand','New Zealand','New Zealand','New Zealand','New Zealand','New Zealand','New Zealand','Republic of Korea','Republic of Korea','Republic of Korea','Republic of Korea','Republic of Korea','Republic of Korea','Republic of Korea','Republic of Korea','Republic of Korea','Republic of Korea','Republic of Korea','Republic of Korea','Republic of Korea','Republic of Korea','Republic of Korea','Republic of Korea','Republic of Korea','Republic of Korea','Republic of Korea','Republic of Korea','Republic of Korea','Republic of Korea','Republic of Korea','Republic of Korea','Republic of Korea','Republic of Korea','Republic of Korea','Republic of Korea','Republic of Korea','Republic of Korea','Republic of Korea','Republic of Korea','Republic of Korea','Republic of Korea','Republic of Korea','Republic of Korea','Singapore',~
'Accra','Buchanan (rural)','Sanniquellie (rural)','Beau Bassin/Rose Hill, Coromandel','Bramsthan, Flacq','Midlands','Port Louis','Dakar','Cape Town (urban, total)','Durban','Highveld Priority Area Network','Johannesburg','Tshwane (Pretoria) (total, urban)','Vaal Priority Area ','Waterberg','Morogoro','Buenos Aires','Cochabamba','La Paz','Americana','Araçatuba','Araraquara','Araucária','Bauru','Belo Horizonte','Betim','Campinas-Centro','Carapicuíba','Catanduva','Colombo','Curitiba','Diadema','Grande Vitoria','Ibirité','Jacareí','Jau','Jundiaí','Limeira','Marília','Mauá','Osasco','Paulínia','Piracicaba','Pirassununga','Presidente Prudente','Ribeirão Preto','Rio Claro','Rio de Janeiro','Salvador','Santa Gertrudes','Santo André','São Bernardo do Campo','São Caetano do Sul','São José do Rio Preto','São José dos Campos','Sao Paulo','Socoraba','Taboão da Serra','Tatuí','Bogota','Bucaramanga','Caldas','Cali','Copacabana','Giratoda','Itaguì','Manizales','Medellin','Sabaneta','Alajuela','Belén','Heredia','San Jose','Ambato','Cuenca','Ibarra','Latacunga','Manta','Milagro','Portoviejo','Quito','Santo Domingo','Guatemala city','Tegucigalpa','Clarendon/Hayes','Ewarton','Kingston','Guadalajara','Irapuato','Leòn','Mexico city','Monterrey','Puebla','Salamanca ','Silao','Toluca','Asuncion ','Lima','Barcelona-Puerto La Cruz','Caracas','Abbotsford','Auclair','Barrie','Bathurst','Beaverlodge','Bécancour','Belleville','Brampton','Brandon','Brantford','Burlington','Burnaby','Burns Lake','Calgary','Campbell River','Caroline','Castlegar','Chalk River (Petawawa)','Charette','Chatham','Chilliwack','Cold Lake','Corner Brook','Cornwall','Creston','Crofton','Debolt','Deschambault','Drayton Valley','Duncan','Edmonton','Elk Island','Ferme Neuve','Flin Flon','Fort Chipewyan','Fort Mackay','Fort Mcmurray','Fort Saskatchewan','Fredericton','Gatineau','Golden','Grand Bend','Grand Forks','Grande Prairie','Guelph','Hamilton','Hinton','Hope','Houston','Kelowna','Kingston','Kitchener','Kitimat','La Doré','La Patrie','La Pêche','Lac-Édouard','Lamont','Langley',"L'Assomption",'Laval','Lethbridge','London','Longueuil','Medicine Hat','Mississauga','Moncton','Montréal','Morrisburg','Mount Pearl','Nanaimo','Nelson','Newmarket','North Bay','Notre-Dame-du-Rosaire','Oakville','Oshawa','Osoyoos','Ottawa','Parry Sound','Peterborough','Pitt Meadow','Port Alice','Port Moody','Port Stanley','Powell River','Prince Albert','Prince George','Québec','Quesnel','Red Deer','Regina','Revelstoke','Richmond','Rouyn-Noranda','Saguenay','Saint John','Saint-Anicet','Saint-Jean-Sur-Richelieu','Saint-Simon','Sarnia','Saskatoon','Senneterre','Sherbrooke','Simcoe','Smithers','Squamish','St. Andrews','St. Catharines',"St. John's",'St. Zéphirin-de-Courval','St-Hilaire-de-Dorset','Stukely-Sud','Sudbury','Telkwa','Terrace','Thorsby','Thunder Bay','Tingwick','Tiverton','Tomahawk','Toronto','Trois-Rivières','Vancouver','Vanderhoof','Vernon','Victoria','Whistler','Williams Lake','Windsor','Winnipeg','Antofagasta','Calama','Calera, rural','Chillán','Concón','Copiapó','Coquimbo','Iquique','La Calera','La Cruz','La Quillota','Los Andes','Machalì','Puente Alto','Rancagua','Rengo','San Fernando','San Pedro de la Paz','Santiago','Talca','Talcahuano','Temuco','Tocopilla','Viña del Mar','Aberdeen, SD','Adrian, MI','Akron, OH','Albany, GA','Albany-Lebanon, OR','Albany-Schenectady-Troy, NY','Albuquerque, NM','Alexandria, LA','Allegan, MI','Allentown-Bethlehem-Easton, PA-NJ','Altoona, PA','Anchorage, AK','Anderson, IN','Ann Arbor, MI','Appleton, WI','Asheville, NC','Athens, OH','Athens, TN','Athens-Clarke County, GA','Atlanta-Sandy Springs-Marietta, GA','Atlantic City-Hammonton, NJ','Augusta-Richmond County, GA-SC','Augusta-Waterville, ME','Austin-Round Rock, TX','Bakersfield, CA','Baltimore-Towson, MD','Bangor, ME','Baraboo, WI','Baton Rouge, LA','Bay City, MI','Beaver Dam, WI','Beckley, WV','Bellingham, WA','Bennington, VT','Birmingham-Hoover, AL','Bishop, CA','Bismarck, ND','Bloomington, IN','Bloomington-Normal, IL','Boise City-Nampa, ID','Boone, NC','Boston-Cambridge-Quincy, MA-NH','Boulder, CO','Bowling Green, KY','Bradenton-Sarasota-Venice, FL','Brainerd, MN','Bremerton-Silverdale, WA','Bridgeport-Stamford-Norwalk, CT','Brigham City, UT','Brookings, SD','Brownsville-Harlingen, TX','Brunswick, GA','Buffalo-Niagara Falls, NY','Burlington, NC','Burlington-South Burlington, VT','Butte-Silver Bow, MT','Cadillac, MI','Cambridge, MD','Canton-Massillon, OH','Cape Coral-Fort Myers, FL','Casper, WY','Cedar Rapids, IA','Champaign-Urbana, IL','Charleston, WV','Charleston-North Charleston-Summerville, SC','Charlotte-Gastonia-Concord, NC-SC','Charlottesville, VA','Chattanooga, TN-GA','Cheyenne, WY','Chicago-Naperville-Joliet, IL-IN-WI','Chico, CA','Cincinnati-Middletown, OH-KY-IN','Clarksburg, WV','Clarksville, TN-KY','Clearlake, CA','Cleveland-Elyria-Mentor, OH','Clinton, IA','Colorado Springs, CO','Columbia, SC','Columbia, TN','Columbus, GA-AL','Columbus, OH','Concord, NH','Cookeville, TN','Corning, NY','Corpus Christi, TX','Dallas-Fort Worth-Arlington, TX','Daphne-Fairhope-Foley, AL','Davenport-Moline-Rock Island, IA-IL','Dayton, OH','Decatur, AL','Decatur, IL','Deltona-Daytona Beach-Ormond Beach, FL','Denver-Aurora-Broomfield, CO','Des Moines-West Des Moines, IA','Detroit-Warren-Livonia, MI','Dickinson, ND','Dothan, AL','Dover, DE','Duluth, MN-WI','Durango, CO','Durham, NC','Durham-Chapel Hill, NC','Dyersburg, TN','East Stroudsburg, PA','Eau Claire, WI','El Centro, CA','El Dorado, AR','El Paso, TX','Elizabethtown, KY','Elkhart-Goshen, IN','Erie, PA','Eugene-Springfield, OR','Eureka-Arcata-Fortuna, CA','Evansville, IN-KY','Fairbanks, AK','Fairmont, WV','Fargo, ND-MN','Farmington, NM','Fayetteville, NC','Fayetteville-Springdale-Rogers, AR-MO','Flagstaff, AZ','Flint, MI','Florence, SC','Florence-Muscle Shoals, AL','Fort Collins-Loveland, CO','Fort Madison-Keokuk, IA-MO','Fort Payne, AL','Fort Smith, AR-OK','Fort Wayne, IN','Fresno, CA','Gadsden, AL','Gainesville, FL','Gainesville, GA','Gettysburg, PA','Gillette, WY','Goldsboro, NC','Grand Island, NE','Grand Junction, CO','Grand Rapids-Wyoming, MI','Grants Pass, OR','Greeley, CO','Green Bay, WI','Greensboro-High Point, NC','Greenville, NC','Greenville-Mauldin-Easley, SC','Grenada, MS','Gulfport-Biloxi, MS','Hagerstown-Martinsburg, MD-WV','Hammond, LA','Hanford-Corcoran, CA','Harriman, TN','Harrisburg-Carlisle, PA','Harrisonburg, VA','Hartford-West Hartford-East Hartford, CT','Hattiesburg, MS','Helena, MT','Helena-West Helena, AR','Hickory-Lenoir-Morganton, NC','Hilo, HI','Hobbs, NM','Holland-Grand Haven, MI','Homosassa Springs, FL','Honolulu, HI','Hot Springs, AR','Houma-Bayou Cane-Thibodaux, LA','Houston-Sugar Land-Baytown, TX','Huntington-Ashland, WV-KY-OH','Huntsville, AL','Indianapolis-Carmel, IN','Iowa City, IA','Jackson, MS','Jackson, TN','Jackson, WY-ID','Jacksonville, FL','Jamestown-Dunkirk-Fredonia, NY','Jasper, IN','Johnstown, PA','Juneau, AK','Kahului-Wailuku, HI','Kalamazoo-Portage, MI','Kalispell, MT','Kansas City, MO-KS','Kapaa, HI','Keene, NH','Kingsport-Bristol-Bristol, TN-VA','Kinston, NC','Klamath Falls, OR','Knoxville, TN','Kokomo, IN','La Crosse, WI-MN','Laconia, NH','Lafayette, IN','Lafayette, LA','Lake Charles, LA','Lake Havasu City-Kingman, AZ','Lakeland-Winter Haven, FL','Lancaster, PA','Lansing-East Lansing, MI','Laramie, WY','Las Cruces, NM','Las Vegas-Paradise, NV','Laurel, MS','Lawrenceburg, TN','Lebanon, NH-VT','Lebanon, PA','Lewiston-Auburn, ME','Lexington-Fayette, KY','Lima, OH','Lincoln, NE','Little Rock-North Little Rock-Conway, AR','Logan, UT-ID','Los Angeles-Long Beach-Santa Ana, CA','Louisville/Jefferson County, KY-IN','Lumberton, NC','Lynchburg, VA','Macon, GA','Madera, CA','Madison, WI','Manchester-Nashua, NH','Marshall, MN','Marshall, TX','McAlester, OK','McAllen-Edinburg-Mission, TX','Medford, OR','Memphis, TN-MS-AR','Merced, CA','Meridian, MS','Miami-Fort Lauderdale-Pompano Beach, FL','Michigan City-La Porte, IN','Middlesborough, KY','Milwaukee-Waukesha-West Allis, WI','Minneapolis-St. Paul-Bloomington, MN-WI','Missoula, MT','Mobile, AL','Modesto, CA','Monroe, LA','Monroe, MI','Montgomery, AL','Morgantown, WV','Mount Vernon, IL','Muncie, IN','Muscatine, IA','Muskegon-Norton Shores, MI','Napa, CA','Nashville-Davidson--Murfreesboro--Franklin, TN','New Castle, IN','New Haven-Milford, CT','New Orleans-Metairie-Kenner, LA','New York-Northern New Jersey-Long Island, NY-NJ-PA','Niles-Benton Harbor, MI','Nogales, AZ','Norwich-New London, CT','Ogden-Clearfield, UT','Oklahoma City, OK','Omaha-Council Bluffs, NE-IA','Orlando-Kissimmee, FL','Owensboro, KY','Oxnard-Thousand Oaks-Ventura, CA','Paducah, KY-IL','Palm Bay-Melbourne-Titusville, FL','Parkersburg-Marietta-Vienna, WV-OH','Pascagoula, MS','Pendleton-Hermiston, OR','Pensacola-Ferry Pass-Brent, FL','Peoria, IL','Philadelphia-Camden-Wilmington, PA-NJ-DE-MD','Phoenix-Mesa-Scottsdale, AZ','Pittsburgh, PA','Pittsfield, MA','Platteville, WI','Pocatello, ID','Ponca City, OK','Portland-South Portland-Biddeford, ME','Portland-Vancouver-Beaverton, OR-WA','Portsmouth, OH','Poughkeepsie-Newburgh-Middletown, NY','Prescott, AZ','Prineville, OR','Providence-New Bedford-Fall River, RI-MA','Provo-Orem, UT','Pueblo, CO','Quincy, IL-MO','Raleigh-Cary, NC','Rapid City, SD','Reading, PA','Red Bluff, CA','Redding, CA','Reno-Sparks, NV','Richmond, VA','Richmond-Berea, KY','Riverside-San Bernardino-Ontario, CA','Riverton, WY','Roanoke, VA','Rochester, MN','Rochester, NY','Rock Springs, WY','Rockford, IL','Rocky Mount, NC','Rome, GA','Russellville, AR','Rutland, VT','Sacramento--Arden-Arcade--Roseville, CA','Salinas, CA','Salisbury, NC','Salt Lake City, UT','San Antonio, TX','San Diego-Carlsbad-San Marcos, CA','San Francisco-Oakland-Fremont, CA','San Jose-Sunnyvale-Santa Clara, CA','San Luis Obispo-Paso Robles, CA','Santa Barbara-Santa Maria-Goleta, CA','Santa Cruz-Watsonville, CA','Santa Fe, NM','Santa Rosa-Petaluma, CA','Sault Ste. Marie, MI','Savannah, GA','Scottsbluff, NE','Scranton--Wilkes-Barre, PA','Seaford, DE','Seattle-Tacoma-Bellevue, WA','Sheridan, WY','Shreveport-Bossier City, LA','Sierra Vista-Douglas, AZ','Sioux City, IA-NE-SD','Sioux Falls, SD','Somerset, KY','South Bend-Mishawaka, IN-MI','Spartanburg, SC','Spokane, WA','Springfield, IL','Springfield, MA','Springfield, MO','Springfield, OH','St. Cloud, MN','St. George, UT','St. Joseph, MO-KS','St. Louis, MO-IL','State College, PA','Stockton, CA','Syracuse, NY','Talladega-Sylacauga, AL','Tallahassee, FL','Tampa-St. Petersburg-Clearwater, FL','Terre Haute, IN','Texarkana, TX-Texarkana, AR','Thomasville-Lexington, NC','Toledo, OH','Topeka, KS','Torrington, CT','Trenton-Ewing, NJ','Truckee-Grass Valley, CA','Tucson, AZ','Tulsa, OK','Tupelo, MS','Tuscaloosa, AL','Ukiah, CA','Valdosta, GA','Vallejo-Fairfield, CA','Vernal, UT','Virginia Beach-Norfolk-Newport News, VA-NC','Visalia-Porterville, CA','Warner Robins, GA','Washington-Arlington-Alexandria, DC-VA-MD-WV','Waterloo-Cedar Falls, IA','Watertown, SD','Weirton-Steubenville, WV-OH','Wenatchee, WA','Wheeling, WV-OH','Wichita, KS','Wilmington, NC','Winchester, VA-WV','Winston-Salem, NC','Worcester, MA','Yakima, WA','York-Hanover, PA','Youngstown-Warren-Boardman, OH-PA','Yuba City, CA','Yuma, AZ','Montevideo','Kabul - ISAF HQ','Mazar-e Sharif - Camp Northern Lights ','Cairo','Delta cities','Ahvaz','Khoramabad','Tehran','Amman','Beirut','Tripoli','Karachi ','Lahore - Johar Town','Peshwar','Rawalpindi','Hamad Town','Hidd',"Ma'ameer",'Nabih Saleh','Ras Hayan','Muscat','Al Wakrah','Doha','Jeddah','Abu Dhabi','Al Ain - Urban/ Residential -Al Ain School','Al Gharbia - Biya Zayed','Gomel','Minsk ','Mogilev','Zhlobin','Sarajevo','Blagoevgrad','Burgas','Dobrich','Haskovo','Pernik','Pleven','Plovdiv','Ruse','Shumen','Sofia','Stara Zagora','Veliko Tarnovo','Vratsa','Budapest','Debrecen','Gyõr','Alba Iulia','Arad','Bacau','Baia Mare','Botosani','Bucuresti','Galati','Iasi','Pitesti','Ploiesti','Satu Mare','Suceava','Târgu Mures','Timisoara','Beograd','Nis','Adana','Adiyaman','Afyon','Agri','Aksaray','Amasya','Ankara','Antalya','Artvin','Aydin','Balikesir','Bartin','Batman','Bayburt','Bilecik','Bingol','Bolu','Burdur','Canakkale','Cankiri','Corum','Denizli','Diyarbakir','Duzce','Edirne','Elazig','Erzincan','Erzurum','Eskisehir','Gaziantep','Giresun','Gumshane','Hakkari','Igdir','Isparta','Istanbul','Izmir','Kahramanmaras','Karabuk','Kars','Kastamonu','Kayseri','Kilis','Kirikkale','Kirklareli','Kirsehir','Konya','Kutahya','Malatya','Manisa','Mardin','Mugla','Mus','Nevsehir','Nigde','Ordu','Osmaniye','Rize','Samsun','Siirt','Sinop','Sirnak','Sivas','Tokat','Trabzon','Tunceli','Usak','Van','Yalova','Yozgat','Zonguldak','Escaldes-Engordany','Graz','Klagenfurt','Linz','Salzburg','Wien','Antwerpen','Brugge','Bruxelles / Brussel','Charleroi','Gent','Liège','Mons','Lefkosia','Lemesos','Brno','Ceské Budejovice','Chomutov-Jirkov','Havirov','Jihlava','Karvina','Kladno','Liberec','Most','Ostrava','Pardubice','Plzen','Praha','Ústí nad Labem','Zlín','Aalborg','Århus','København','Narva','Tallinn','Tartu','Helsinki','Jyväskylä','Kuopio','Oulu','Tampere','Aix-en-Provence','Ajaccio','Albi','Amiens','Angers','Angoulême','Annecy','Antibes','Avignon','Bayonne','Beauvais','Besançon','Bordeaux','Boulogne-sur-mer','Bourges','Brest','Brive-la-Gaillarde','Caen','Calais','Cergy-Pontoise','Châlons-en-Champagne','Chalon-sur-Saône','Chambery','Charleville-Mézières','Chartres','Châteauroux','Cherbourg','Clermont-Ferrand','Colmar','Creil','Dijon','Douai','Dunkerque','Evreux','Fort-de-France','Genève (CH) - Annemasse','Grenoble','La Rochelle','Le Havre','Le Mans','Lens - Liévin','Lille','Limoges','Lorient','Lyon','Marne la Vallée','Marseille','Martigues','Melun','Metz','Montbeliard','Montpellier','Mulhouse','Nancy','Nantes','Nice','Nimes','Niort','Orléans','Paris','Pau','Perpignan','Poitiers','Quimper','Reims','Rennes','Roanne','Rouen','Saint Denis','Saint-Brieuc','Saint-Etienne','Saint-Nazaire','Saint-Quentin','Strasbourg','Tarbes','Toulon','Toulouse','Tours','Troyes','Valence','Valenciennes','Aachen','Aschaffenburg','Augsburg','Bamberg','Berlin','Bielefeld','Bonn','Brandenburg an der Havel','Braunschweig','Bremen','Bremerhaven','Chemnitz','Cottbus','Darmstadt','Dortmund','Dresden','Duisburg','Düsseldorf','Erlangen','Essen','Frankfurt (Oder)','Frankfurt am Main','Freiburg im Breisgau','Fulda','Gelsenkirchen','Gera','Göttingen','Halle an der Saale','Hamburg','Hannover','Ingolstadt','Jena','Kaiserslautern','Karlsruhe','Kassel','Kempten (Allgäu)','Kiel','Köln','Konstanz','Krefeld','Leipzig','Leverkusen','Lübeck','Ludwigsburg','Ludwigshafen am Rhein','Lüneburger Heide','Magdeburg','Mainz','Mannheim','Marburg','Mönchengladbach','Mülheim a.d.Ruhr','München','Münster','Neu-Ulm','Nürnberg','Offenburg','Osnabrück','Potsdam','Reutlingen','Rostock','Saarbrücken','Solingen','Stuttgart','Tübingen','Ulm','Villingen-Schwenningen','Weimar','Wiesbaden','Wolfsburg','Wuppertal','Agia Paraskevi','Ioannina','Koropi','Lykovrisi','Panorama','Hafnarfjordur','Kopavogur','Reykjavik','Cork','Dublin','Ashdod','Ashkelon','Beersheva','Beit Shemesh ','Gadera','Hadera','Haifa (Metropolitan)','Heftzibah (Gilboa-Beit Shean Valley -northeastern Israel )','Karmei Yosef - (rural) Gezer Region','Kibbutz Erez (southwestern Israel)','Kibbutz Sde Yoav (rural southern Israel)','Kiryat Malachi',"Modi'in",'Rehovot','Sderot','Tel Aviv (Metropolitan)','Ancona','Asti','Bari','Bergamo','Biella','Bologna','Brescia','Cagliari','Campobasso','Catania','Cosenza','Cremona','Ferrara','Firenze','Forli','Genova','La Spezia','Lecco','Livorno','Milano','Modena','Monza','Napoli','Novara','Padova','Parma','Pavia','Perugia','Pesaro','Pescara','Piacenza','Pisa','Prato','Ravenna','Reggio nell Emilia','Rimini','Roma','Savona','Taranto','Torino','Trento','Treviso','Udine','Varese','Venezia','Verona','Viareggio','Vicenza','Riga','Panevežys','Vilnius','Luxembourg','Zejtun','Monaco','Amsterdam','Breda','Dordrecht','Enschede','Groningen','Heerlen','Nijmegen','Rotterdam',"s' Gravenhage",'Schiedam','Utrecht','Zaanstad','Bergen','Oslo','Stavanger','Trondheim','Bialystok','Bielsko-Biala','Bydgoszcz','Chelm','Czestochowa','Elblag','Gdansk','Gdynia','Gliwice','Gorzów Wielkopolski','Grudziadz','Inowroclaw','Jelenia Góra','Kalisz','Katowice','Kielce','Koszalin','Kraków','Legnica','Leszno','Lódz','Lomza','Lublin','Nowy Sacz','Olsztyn','Opole','Ostrow Wielkopolski','Pabianice','Pila','Piotrkow Trybunalski','Plock','Poznan','Przemysl','Radom','Rybnik','Rzeszów','Slupsk','Sosnowiec','Suwalki','Swidnica','Szczecin','Tarnów','Tczew','Torun','Tychy','Walbrzych','Warszawa','Wloclawek','Wroclaw','Zabrze','Zamosc','Zgierz','Zielona Góra','Zory','Almada','Amadora','Barreiro','Braga','Faro','Funchal','Lisboa','Matosinhos','Paredes','Porto','Seixal','Setúbal','Valongo','Vila Franca de Xira','Vila Nova de Gaia','Moscow','Banská Bystrica','Bratislava','Košice','Nitra','Trencín','Žilina','Ljubljana','Maribor','Albacete','Alcorcón','Alicante/Alacant','Arrecife','Badajoz','Barcelona','Benidorm','Bilbao','Burgos','Cáceres','Cartagena','Castellón de la Plana/Castelló de la Plana','Ciudad Real','Córdoba','Elche/Elx','Elda','Ferrol','Gijón','Granada','Guadalajara','Jaén','Jerez de la Frontera','Las Palmas','Línea de la Concepción, La','Logroño','Madrid','Majadahonda','Málaga','Marbella','Mataró','Móstoles','Oviedo','Palma de Mallorca','Pamplona/Iruña','Salamanca','San Fernando','San Sebastián/Donostia','Santander','Santiago de Compostela','Sevilla','Talavera de la Reina','Telde','Toledo','Torrejón de Ardoz','Valencia','Zaragoza','Göteborg','Lund','Malmö','Stockholm','Umeå','Basel','Genève','Lugano','Luzern','Winterthur','Zürich','Aberdeen','Belfast','Birmingham','Bournemouth','Brighton and Hove','Bristol','Chesterfield','Derry','Eastbourne','Edinburgh','Glasgow','Kingston-upon-Hull','Leeds','Leicester','Liverpool','London','Manchester','Newcastle upon Tyne','Newport','Northampton','Norwich','Nottingham','Oxford','Plymouth','Portsmouth','Preston','Reading','Sheffield','Southampton','Stoke-on-trent','Sunderland','Thurrock','Warrington','Warwick','Wirral','York','Barisal','Chittagong','Dhaka','Gazipur','Khulna','Narayonganj','Rajshahi','Sylhet','Thimpu','Agra','Ahmedabad','Aizawl','Alappuzha','Allahabad','Alwar','Amravati','Amritsar','Angul','Anklesvar','Aurangabad','Balasore','Bangalore','Berhampur','Bhilai','Bhopal','Bhubaneshwar','Bongaigaon','Chandigarh','Chandrapur','Chennai','Coimbatore','Cuttack','Dawki (rural)','Dehradun','Delhi','Dera Baba Nanak','Dewas','Dibrugarh','Dimapur','Durgapur','Firozabad','Gobindgarh','Golaghat','Gulbarga','Guntur ','Guwahati','Gwalior','Hassan','Hisar','Howrah','Hyderabad','Indore','Jaipur','Jalandhar','Jammu','Jamnagar','Jhansi','Jodhpur','Kakinada ','Kanpur','Khammam ','Khanna','Khurja','Kochi','Kohima','Kolhapur','Kolkata','Kollam','Korba','Kota','Kottayam','Kozhikode','Kurnool ','Lucknow','Ludhiana','Madurai','Mahad','Margherita','Meerut','Mumbai','Nagaon','Nagda','Nagpur','Nahan','Nalbari','Nalgonda ','Nashik','Navi Mumbai','Naya Nangal','Nellore','Noida','North Lakhimpur Town','Panaji','Parwanoo','Patancheru','Pathanamthitta','Patiala','Patna','Pondicherry','Pune','Raipur','Rajkot','Ramagundam','Rayagada','Rishikesh','Roha','Rourkela','Salem','Sambalpur','Sangli','Satna','Shillong','Shimla','Sibsagar','Silchar','Singrauli','Solapur','Surat','Tezpur','Thane','Thoothukudi','Thrissur','Tinsukia','Trivandrum','Tura','Udaipur','Ujjain','Vadodara','Vapi','Varanasi','Vijayawada','Visikhapatnam','Warangal','Jakarta','Male - Friday Mosque Station','Mandalay','Kathmandu','Colombo','Ayutthaya','Bangkok','Chachoengsao','Chiang Mai','Chiang Rai','Chon Buri','Khon Kaen','Lampang','Lamphun','Loei','Mae Hong Son','Nakhon Ratchasima','Nakhon Sawan',NAN,'Narathiwat','Nonthaburi ','Pathum Thani','Phayao','Phrae','Phuket','Ratchaburi','Rayong','Sa Kaeo','Samut Prakan','Samut Sakhon','Saraburi','Songkhla','Surat Thani','Yala','Anshan','Anyang','Baoding','Baoji','Baotou','Beihai','Beijing','Benxi','Changchun','Changde','Changsha','Changzhi','Changzhou','Chengdu','Chifeng','Chongqing','Datong','Deyang','Fushun','Fuzhou','Guangzhou','Guilin','Guiyang','Haikou','Handan','Hangzhou','Harbin','Hefei','Hohhot','Hong Kong SAR','Huzhou','Jiaozuo','Jilin','Jinan','Jinchang','Jingzhou','Jining','Jiujiang','Kaifeng','Karamay','Kunming','Lanzhou','Lhasa','Lianyungang','Linfen','Liuzhou','Luoyang','Luzhou','Maanshan','Mianyang','Mudanjiang','Nanchang','Nanchong','Nanjing','Nanning','Nantong','Ningbo','Panzhihua','Pingdingshan','Qingdao','Qinhuangdao','Qiqihar','Quanzhou','Qujing','Rizhao','Sanmenxia','Shanghai','Shantou','Shaoguan','Shaoxing','Shenyang','Shenzhen','Shijiazhuang','Shizuishan','Suzhou','Taian','Taiyuan','Tangshan','Tianjin','Tongchuan','Urumqi','Weifang','Weinan','Wenzhou','Wuhan','Wuhu','Wuxi','Xiamen',"Xi'an",'Xiangtan','Xianyang','Xining','Xuzhou',"Yan'an",'Yangquan','Yangzhou','Yantai','Yibing','Yichang','Yinchuan','Yueyang','Yuxi','Zaozhuang','Zhangjiajie','Zhanjiang','Zhengzhou','Zhenjiang','Zhuhai','Zhuzhou','Zibo','Zigong','Zunyi','Bayan Lepas','Kota Kinabalu','Kuantan','Kuching','Petaling Jaya','Senai','Tanah Rata','Bayankhongor','Darkhan','Erdenet','Khobd','Murun','Sukhbaatar','Tsetserleg','Ulaanbaatar','Baguio','Cebu','Manila','Da Nang','Hà Noi','Ho Chi Minh','Adelaide','Brisbane','Bunbury','Busselton','Canberra','Casuarina','Geelong','Hobart','Illawarra','Launceston','Lower Hunter','Melbourne','Perth','Sydney','Traralgon','Belait Disctrict','Brunei-Muara District','Temburong District','Tutong District','Aoba-ku/Sendai','Chikusa-ku/Nagoya','Chiyoda-ku','Chuo-ku/Chiba','Chuo-ku/Fukuoka','Higashinada-ku/Kobe','Higashinari-ku/Osaka','Kawasaki-ku/Kawasaki','Kita-ku/Niigata','Kita-ku/Okayama','Kita-ku/Sapporo','Minami-ku/Hiroshima','Moji-ku/Kitakyushu','Nakagyo-ku/Kyoto','Naka-ku/Hamamatsu','Naka-ku/Yokohama','Sagamihara','Sakai-ku/Sakai','Shimuzu-ku/Shizuoka','Urawa-ku/Saitama','Auckland','Blenheim','Christchurch','Dunedin','Hamilton','Hastings','Lower Hutt','Masterton','Napier','Porirua','Rotorua','Taupo','Timaru','Upper Hutt','Wainuiomata','Wellington','Whangarei','Ansan','Anyang','Bucheon','Busan','Changwon','Cheonan','Cheongju','Chuncheon','Chungju','Daegue','Daejeon','Gangneung','Gimcheon','Gumi','Gunsan','Guri','Gwacheon','Gwangju','Gwangmyeong','Gwangyang','Gyeongju','Iksan','Incheon','Jecheon','Jeju','Jeonju','Mokpo','Pohang','Seongnam','Seosan','Seoul','Suwon','Uijeongbu','Ulsan','Wonju','Yeosu','Singapore',~
49,9,10,66,19,10,11,40,16,14,24,51,31,32,11,23,16,41,23,18,21,17,17,16,28,23,17,18,21,25,17,19,16,17,14,18,16,25,11,19,24,17,15,17,12,16,27,36,9,44,19,19,20,14,12,19,17,19,14,27,22,32,13,20,21,26,17,27,26,14,18,24,15,9,17,9,14,13,32,12,18,33,33,32,18,13,20,13,18,19,25,36,20,20,16,33,18,38,32,24,4,5,7,9,9,11,5,7,6,9,8,4,5,11,4,5,'',4,9,8,4,7,7,7,4,4,5,8,9,4,11,5,6,8,5,5,6,9,4,12,6,8,6,8,8,9,11,4,6,4,8,8,3,4,4,6,7,8,4,10,11,7,8,9,8,8,6,11,7,3,5,4,7,5,5,7,7,5,6,6,7,4,12,5,8,2,5,6,9,7,14,7,5,4,7,6,8,10,8,7,12,7,7,7,8,'',13,6,8,8,7,9,9,5,4,'',6,4,10,6,5,8,11,4,8,5,8,4,'',10,6,16,29,17,53,15,27,14,14,24,18,15,21,16,22,54,22,21,27,26,44,20,48,21,13,8,9,11,11,8,8,7,12,9,12,12,8,11,10,9,9,9,9,9,14,8,11,9,10,15,12,7,10,11,8,9,8,4,7,12,6,6,10,9,10,8,10,7,10,7,5,4,9,7,9,10,8,9,9,7,11,6,8,12,7,5,10,10,11,10,10,8,11,6,13,7,14,10,10,4,15,11,7,10,8,11,11,9,9,7,11,12,9,11,11,9,10,6,9,9,12,4,9,8,6,4,8,8,9,8,8,14,11,12,12,12,11,8,7,12,19,10,8,5,9,10,5,8,9,9,7,11,9,10,14,45,10,7,9,11,8,13,8,7,10,7,8,10,9,8,10,9,10,11,9,17,13,12,9,9,11,9,9,10,16,8,9,7,7,11,8,13,11,9,15,10,11,9,6,8,8,11,12,6,6,10,8,15,7,10,9,8,11,11,10,8,7,14,11,8,4,8,13,9,6,15,12,11,8,7,14,8,10,10,9,12,9,20,13,9,8,12,16,9,8,7,10,11,11,9,10,11,10,8,10,10,11,10,12,9,15,13,9,11,9,9,10,11,9,14,10,9,9,13,14,9,10,8,9,10,12,7,11,10,10,6,10,9,7,8,10,17,16,15,9,9,9,10,9,7,10,8,4,9,11,8,7,10,9,6,11,8,6,9,9,9,21,8,9,8,9,8,9,8,11,9,9,9,6,9,9,9,14,10,10,10,9,6,5,8,8,10,6,8,8,10,8,16,7,10,9,10,13,10,7,10,9,10,10,8,7,12,13,11,12,7,10,9,8,12,11,10,10,9,6,9,6,6,10,10,9,7,9,9,7,8,15,10,12,10,11,12,10,12,9,9,10,9,9,10,12,14,7,9,18,86,68,73,76,70,102,30,48,20,29,117,68,111,107,66,41,64,58,44,31,85,93,28,64,52,64,13,17,13,17,33,33,24,39,35,52,35,42,30,32,45,21,33,26,27,26,23,18,22,13,20,18,24,12,23,20,21,25,21,25,13,34,45,34,56,75,34,47,29,39,42,23,64,53,48,77,32,39,20,39,58,15,31,50,58,52,62,53,31,27,40,21,68,14,40,47,90,67,32,36,48,35,36,23,35,47,41,39,47,42,53,49,52,60,50,22,37,51,41,73,19,26,68,25,31,32,21,43,27,48,50,28,39,59,16,23,19,19,14,19,20,19,18,17,21,14,13,24,22,21,20,22,33,18,33,14,22,25,30,22,25,19,18,24,17,15,17,7,7,8,8,6,7,6,7,19,16,18,22,16,13,25,22,21,11,18,17,15,18,16,16,15,12,14,18,18,17,19,18,15,16,13,16,17,17,15,26,18,16,14,23,22,12,18,16,17,22,14,17,20,17,17,23,17,21,21,18,18,17,16,19,15,13,18,17,14,17,17,16,22,15,19,18,10,16,19,12,22,19,17,17,20,17,19,19,20,15,16,15,16,20,20,17,19,15,16,16,16,20,12,19,17,18,17,15,19,19,18,12,14,20,19,12,19,17,15,17,18,14,15,16,13,17,17,15,19,16,16,15,13,17,13,18,17,18,13,17,19,14,18,17,17,15,15,18,14,15,13,15,15,13,15,13,16,17,14,16,17,27,16,22,27,4,5,10,8,9,22,27,45,45,26,25,22,'','','',24,23,46,42,24,23,20,26,18,31,19,20,32,14,15,16,14,30,23,16,20,16,16,24,9,33,25,39,27,26,34,22,20,15,20,26,26,18,22,25,25,25,21,15,17,35,19,30,21,14,30,28,21,31,16,12,16,14,12,13,18,16,17,15,14,15,16,17,16,18,18,17,9,13,8,8,27,34,17,22,37,18,18,13,34,17,16,12,35,33,31,35,13,40,30,19,25,33,23,40,20,25,28,40,23,37,25,27,37,26,42,30,19,43,15,28,16,31,15,23,34,22,26,19,28,40,26,30,20,33,12,9,11,9,10,12,14,13,14,7,17,11,14,8,11,22,22,23,26,24,29,32,25,23,11,12,11,6,9,16,9,13,14,8,14,13,11,13,12,11,12,12,16,12,16,14,6,18,16,11,12,17,7,14,12,12,8,14,12,12,10,13,8,16,12,8,17,13,14,12,10,8,16,7,5,15,18,16,16,13,14,8,14,16,9,12,15,14,13,16,12,10,12,16,14,12,16,14,12,12,10,14,13,12,11,16,11,14,17,16,16,15,18,13,14,10,13,77,66,86,87,70,89,70,63,10,88,100,24,20,88,38,43,92,40,31,47,25,45,27,35,75,37,20,46,76,24,29,30,23,77,153,30,43,25,40,48,96,69,24,28,33,40,144,19,32,47,38,53,68,56,56,46,50,86,25,93,28,88,67,28,28,35,43,17,50,64,24,25,32,96,91,20,48,24,55,45,35,50,51,48,36,34,45,45,42,28,58,32,51,31,48,10,40,149,17,59,134,33,36,27,45,53,46,27,26,40,43,34,30,48,40,26,35,41,30,21,40,32,25,23,25,62,26,28,32,55,42,35,28,21,9,30,50,28,35,20,14,22,37,11,19,30,25,20,23,29,20,23,18,18,25,29,33,11,17,18,18,22,24,35,19,20,14,48,50,39,45,47,27,56,32,38,42,48,38,45,47,43,41,34,30,43,34,32,30,34,18,41,45,46,53,31,21,39,45,37,54,40,40,53,29,51,23,33,71,22,41,39,31,49,39,45,38,32,40,28,52,32,45,44,45,43,45,29,36,31,39,41,44,36,28,34,44,46,26,45,40,41,45,41,39,44,45,61,45,51,39,50,34,40,30,58,44,43,57,40,55,36,44,37,36,39,43,45,36,45,33,21,51,45,22,37,51,37,40,13,13,11,11,17,15,7,59,80,21,61,35,18,62,68,49,22,22,19,39,27,8,6,8,9,7,6,5,6,5,8,5,5,7,5,5,8,5,7,7,6,6,10,10,9,11,9,9,9,7,8,10,9,10,10,10,10,10,6,14,7,9,11,9,6,7,5,12,7,6,9,6,13,5,5,6,7,25,27,29,22,21,22,30,24,24,23,20,21,22,19,24,23,25,21,26,21,22,26,25,27,23,23,18,23,25,19,22,24,28,22,28,20,17,~
'','','',3,3,3,3,'',3,3,'',3,3,'','','',3,3,3,3,3,3,3,3,3,3,3,3,3,3,3,3,3,3,3,3,3,3,3,3,3,3,'',3,3,3,3,3,3,3,3,3,'','',3,'',3,3,3,3,3,3,3,3,3,3,3,'',3,3,3,3,3,3,3,3,3,3,3,3,'',3,'','',3,3,3,3,3,3,'','','',3,3,'','','',3,3,'','','','','','','','','','','','','','','','','','','','','','','','','','','','','','','','','','','','','','','','','','','','','','','','','','','','','','','','','','','','','','','','','','','','','','','','','','','','','','','','','','','','','','','','','','','','','','','','','','','','','','','','','','','','','','','','','','','','','','','','','','','','','','','','','','','',3,3,3,'',3,3,3,3,3,3,3,3,3,'','',3,3,'','','','','',3,'','','','','','','','','','','','','','','','','','','','','','','','','','','','','','','','','','','','','','','','','','','','','','','','','','','','','','','','','','','','','','','','','','','','','','','','','','','','','','','','','','','','','','','','','','','','','','','','','','','','','','','','','','','','','','','','','','','','','','','','','','','','','','','','','','','','','','','','','','','','','','','','','','','','','','','','','','','','','','','','','','','','','','','','','','','','','','','','','','','','','','','','','','','','','','','','','','','','','','','','','','','','','','','','','','','','','','','','','','','','','','','','','','','','','','','','','','','','','','','','','','','','','','','','','','','','','','','','','','','','','','','','','','','','','','','','','','','','','','','','','','','','','','','','','','','','','','','','','','','','','','','','','','','','','','','','','','','','','','','','','','','','','','','','','','','','','','','','','','','','','','','','','','','','','','','','','','','','','','','','','','','','','','','','','','','','','','','','','','','','','','','',3,3,'','',3,3,'','','','','','','','','','','',3,'','','',3,3,3,4,4,4,4,4,4,4,4,4,'',4,'','',4,'','','',4,'',4,'',4,'','','','','',4,'','','','','','','',4,4,4,4,4,4,4,4,4,4,4,4,4,4,4,4,4,4,4,4,4,4,4,4,4,4,4,4,4,4,4,4,4,4,4,4,4,4,4,4,4,4,4,4,4,4,4,4,4,4,4,4,4,4,4,4,4,4,4,4,4,4,4,4,4,4,4,4,4,4,4,4,4,4,'','','','','','','','','','','','','','','','',4,4,'',4,'','','','','','','','','','','','','','','','',4,'',4,'','',4,4,'','','','',4,4,'',4,'','',4,4,4,4,'','',4,4,4,'',4,4,4,4,'',4,'','','','',4,'',4,'','','','',4,'','',4,'',4,'',4,4,'','','','','','',4,'','','',4,'','','',4,'',4,4,'',4,4,'','','','',4,'','','','','','','',4,'',4,'','',4,'',4,'',4,4,'',4,'','',4,'',4,'',4,'','',4,'',4,'','','','',4,4,'','','',4,4,'',4,4,'',4,'',4,4,4,'','',4,4,4,4,'','',4,'',4,'','',4,'','',4,'','','',4,4,'',4,'','','',4,4,4,'','','',4,'','','',4,4,'','','','','','','','',4,4,'','','',4,4,'',4,'','',4,4,4,'',4,'','','',4,'','','','','','',4,'','','',4,'','',4,'','','',4,'','','',4,4,'','','','',4,'','',4,'','',4,4,'','',4,'','',4,'','',4,'','','','','','','',4,'','','','','','','','','',4,'','',4,4,4,'','','','','','',4,'','','','','','',4,4,4,'',4,'','','',4,'',4,4,4,4,'','',4,'',4,'','','','',4,'','','','','',4,4,4,4,4,'',4,4,'',4,4,4,4,4,4,'',4,'','','','','','','','','','',4,'','','',4,4,4,'',4,4,4,'',4,'',4,4,4,4,'',4,4,'',4,4,4,4,4,4,4,'',4,4,4,4,4,4,4,'','','','','',4,4,'','','',4,4,4,4,4,4,'','','','','','','',4,'','','','','','','','','','',4,'','','','','','','','','','','','',4,'',4,'',4,'','','','','','','','',3,3,'',3,3,3,3,3,3,3,3,3,3,3,3,3,3,3,3,3,3,3,3,3,3,3,'',3,3,3,3,3,3,3,3,3,3,3,3,3,3,3,3,3,3,3,3,3,3,3,3,3,3,3,3,3,3,3,3,3,3,3,3,3,3,3,3,3,3,3,3,'',3,3,3,3,3,3,3,3,3,3,3,3,3,3,3,3,3,'',3,3,3,3,3,3,3,3,3,3,3,3,3,3,3,3,3,3,3,3,3,3,3,3,3,3,3,3,3,3,3,3,3,3,3,3,3,3,3,3,'',3,3,3,3,3,3,3,3,3,3,3,3,3,3,3,3,3,3,3,3,'',3,3,3,3,'',3,3,3,3,3,3,3,3,3,3,3,3,3,3,3,3,3,3,3,3,3,3,3,3,3,3,3,3,3,3,3,3,3,3,3,3,3,3,3,3,3,3,3,3,3,3,3,3,3,3,3,3,3,3,3,3,3,3,3,3,3,3,3,3,3,3,3,3,3,3,3,3,3,3,3,3,3,3,3,3,3,3,3,3,3,3,3,3,3,3,3,3,3,3,3,3,3,3,3,3,3,3,3,3,3,3,3,3,3,3,3,3,3,3,3,3,3,3,3,3,3,3,3,3,3,3,3,3,3,3,3,3,3,3,3,'','','','','','',3,'','','','','','','',3,3,3,3,3,3,3,3,3,3,3,3,3,3,3,3,3,3,3,3,3,3,3,3,3,'',3,'',3,3,3,3,'',3,3,3,3,3,3,3,3,3,3,3,3,3,3,3,3,3,3,3,3,3,3,3,3,3,3,3,3,3,3,3,3,3,3,3,3,3,3,3,3,3,3,3,3,3,'')
NodeLocation: 232,184,1
NodeSize: 48,32
WindState: 2,599,167,574,356
DefnState: 2,617,35,1099,721,0,MIDM
ValueState: 2,272,119,1223,595,0,MIDM
NodeColor: 65535,52427,57888
ReformDef: [WC_col,WC_row]
ReformVal: [WC_col,WC_row]

Index WC_col
{!40000|Att_PrevIndexValue: ['Region','Subregion','Country','City/station','PM 2.5','note on converted PM2.5']}
Title: WC_col
Definition: ['Region','Subregion','Country','City/station','PM 2.5','note on converted PM2.5']
NodeLocation: 232,232,1
NodeSize: 48,16

Index WC_row
{!40000|Att_PrevIndexValue: [1,2,3,4,5,6,7,8,9,10,11,12,13,14,15,16,17,18,19,20,21,22,23,24,25,26,27,28,29,30,31,32,33,34,35,36,37,38,39,40,41,42,43,44,45,46,47,48,49,50,51,52,53,54,55,56,57,58,59,60,61,62,63,64,65,66,67,68,69,70,71,72,73,74,75,76,77,78,79,80,81,82,83,84,85,86,87,88,89,90,91,92,93,94,95,96,97,98,99,100,101,102,103,104,105,106,107,108,109,110,111,112,113,114,115,116,117,118,119,120,121,122,123,124,125,126,127,128,129,130,131,132,133,134,135,136,137,138,139,140,141,142,143,144,145,146,147,148,149,150,151,152,153,154,155,156,157,158,159,160,161,162,163,164,165,166,167,168,169,170,171,172,173,174,175,176,177,178,179,180,181,182,183,184,185,186,187,188,189,190,191,192,193,194,195,196,197,198,199,200,201,202,203,204,205,206,207,208,209,210,211,212,213,214,215,216,217,218,219,220,221,222,223,224,225,226,227,228,229,230,231,232,233,234,235,236,237,238,239,240,241,242,243,244,245,246,247,248,249,250,251,252,253,254,255,256,257,258,259,260,261,262,263,264,265,266,267,268,269,270,271,272,273,274,275,276,277,278,279,280,281,282,283,284,285,286,287,288,289,290,291,292,293,294,295,296,297,298,299,300,301,302,303,304,305,306,307,308,309,310,311,312,313,314,315,316,317,318,319,320,321,322,323,324,325,326,327,328,329,330,331,332,333,334,335,336,337,338,339,340,341,342,343,344,345,346,347,348,349,350,351,352,353,354,355,356,357,358,359,360,361,362,363,364,365,366,367,368,369,370,371,372,373,374,375,376,377,378,379,380,381,382,383,384,385,386,387,388,389,390,391,392,393,394,395,396,397,398,399,400,401,402,403,404,405,406,407,408,409,410,411,412,413,414,415,416,417,418,419,420,421,422,423,424,425,426,427,428,429,430,431,432,433,434,435,436,437,438,439,440,441,442,443,444,445,446,447,448,449,450,451,452,453,454,455,456,457,458,459,460,461,462,463,464,465,466,467,468,469,470,471,472,473,474,475,476,477,478,479,480,481,482,483,484,485,486,487,488,489,490,491,492,493,494,495,496,497,498,499,500,501,502,503,504,505,506,507,508,509,510,511,512,513,514,515,516,517,518,519,520,521,522,523,524,525,526,527,528,529,530,531,532,533,534,535,536,537,538,539,540,541,542,543,544,545,546,547,548,549,550,551,552,553,554,555,556,557,558,559,560,561,562,563,564,565,566,567,568,569,570,571,572,573,574,575,576,577,578,579,580,581,582,583,584,585,586,587,588,589,590,591,592,593,594,595,596,597,598,599,600,601,602,603,604,605,606,607,608,609,610,611,612,613,614,615,616,617,618,619,620,621,622,623,624,625,626,627,628,629,630,631,632,633,634,635,636,637,638,639,640,641,642,643,644,645,646,647,648,649,650,651,652,653,654,655,656,657,658,659,660,661,662,663,664,665,666,667,668,669,670,671,672,673,674,675,676,677,678,679,680,681,682,683,684,685,686,687,688,689,690,691,692,693,694,695,696,697,698,699,700,701,702,703,704,705,706,707,708,709,710,711,712,713,714,715,716,717,718,719,720,721,722,723,724,725,726,727,728,729,730,731,732,733,734,735,736,737,738,739,740,741,742,743,744,745,746,747,748,749,750,751,752,753,754,755,756,757,758,759,760,761,762,763,764,765,766,767,768,769,770,771,772,773,774,775,776,777,778,779,780,781,782,783,784,785,786,787,788,789,790,791,792,793,794,795,796,797,798,799,800,801,802,803,804,805,806,807,808,809,810,811,812,813,814,815,816,817,818,819,820,821,822,823,824,825,826,827,828,829,830,831,832,833,834,835,836,837,838,839,840,841,842,843,844,845,846,847,848,849,850,851,852,853,854,855,856,857,858,859,860,861,862,863,864,865,866,867,868,869,870,871,872,873,874,875,876,877,878,879,880,881,882,883,884,885,886,887,888,889,890,891,892,893,894,895,896,897,898,899,900,901,902,903,904,905,906,907,908,909,910,911,912,913,914,915,916,917,918,919,920,921,922,923,924,925,926,927,928,929,930,931,932,933,934,935,936,937,938,939,940,941,942,943,944,945,946,947,948,949,950,951,952,953,954,955,956,957,958,959,960,961,962,963,964,965,966,967,968,969,970,971,972,973,974,975,976,977,978,979,980,981,982,983,984,985,986,987,988,989,990,991,992,993,994,995,996,997,998,999,1000,1001,1002,1003,1004,1005,1006,1007,1008,1009,1010,1011,1012,1013,1014,1015,1016,1017,1018,1019,1020,1021,1022,1023,1024,1025,1026,1027,1028,1029,1030,1031,1032,1033,1034,1035,1036,1037,1038,1039,1040,1041,1042,1043,1044,1045,1046,1047,1048,1049,1050,1051,1052,1053,1054,1055,1056,1057,1058,1059,1060,1061,1062,1063,1064,1065,1066,1067,1068,1069,1070,1071,1072,1073,1074,1075,1076,1077,1078,1079,1080,1081,1082,1083,1084,1085,1086,1087,1088,1089,1090,1091,1092,1093,1094,1095,1096,1097,1098,1099,1100,1101,1102,1103,1104,1105,1106,1107,1108,1109,1110,1111,1112,1113,1114,1115,1116,1117,1118,1119,1120,1121,1122,1123,1124,1125,1126,1127,1128,1129,1130,1131,1132,1133,1134,1135,1136,1137,1138,1139,1140,1141,1142,1143,1144,1145,1146,1147,1148,1149,1150,1151,1152,1153,1154,1155,1156,1157,1158,1159,1160,1161,1162,1163,1164,1165,1166,1167,1168,1169,1170,1171,1172,1173,1174,1175,1176,1177,1178,1179,1180,1181,1182,1183,1184,1185,1186,1187,1188,1189,1190,1191,1192,1193,1194,1195,1196,1197,1198,1199,1200,1201,1202,1203,1204,1205,1206,1207,1208,1209,1210,1211,1212,1213,1214,1215,1216,1217,1218,1219,1220,1221,1222,1223,1224,1225,1226,1227,1228,1229,1230,1231,1232,1233,1234,1235,1236,1237,1238,1239,1240,1241,1242,1243,1244,1245,1246,1247,1248,1249,1250,1251,1252,1253,1254,1255,1256,1257,1258,1259,1260,1261,1262,1263,1264,1265,1266,1267,1268,1269,1270,1271,1272,1273,1274,1275,1276,1277,1278,1279,1280,1281,1282,1283,1284,1285,1286,1287,1288,1289,1290,1291,1292,1293,1294,1295,1296,1297,1298,1299,1300,1301,1302,1303,1304,1305,1306,1307,1308,1309,1310,1311,1312,1313,1314,1315,1316,1317,1318,1319,1320,1321,1322,1323,1324,1325,1326,1327,1328,1329,1330,1331,1332,1333,1334,1335,1336,1337,1338,1339,1340,1341,1342,1343,1344,1345,1346,1347,1348,1349,1350,1351,1352,1353,1354,1355,1356,1357,1358,1359,1360,1361,1362,1363,1364,1365,1366,1367,1368,1369,1370,1371,1372,1373,1374,1375,1376,1377,1378,1379,1380,1381,1382,1383,1384,1385,1386,1387,1388,1389,1390,1391,1392,1393,1394,1395,1396,1397,1398,1399,1400,1401,1402,1403,1404,1405,1406,1407,1408,1409,1410,1411,1412,1413,1414,1415,1416,1417,1418,1419,1420,1421,1422,1423,1424,1425,1426,1427,1428,1429,1430,1431,1432,1433,1434,1435,1436,1437,1438,1439,1440,1441,1442,1443,1444,1445,1446,1447,1448,1449,1450,1451,1452,1453,1454,1455,1456,1457,1458,1459,1460,1461,1462,1463,1464,1465,1466,1467,1468,1469,1470,1471,1472,1473,1474,1475,1476,1477,1478,1479,1480,1481,1482,1483,1484,1485,1486,1487,1488,1489,1490,1491,1492,1493,1494,1495,1496,1497,1498,1499,1500,1501,1502,1503,1504,1505,1506,1507,1508,1509,1510,1511,1512,1513,1514,1515,1516,1517,1518,1519,1520,1521,1522,1523,1524,1525,1526,1527,1528,1529,1530,1531,1532,1533,1534,1535,1536,1537,1538,1539,1540,1541,1542,1543,1544,1545,1546,1547,1548,1549,1550,1551,1552,1553,1554,1555,1556,1557,1558,1559,1560,1561,1562,1563,1564,1565,1566,1567,1568,1569,1570,1571,1572,1573,1574,1575,1576,1577,1578,1579,1580,1581,1582,1583,1584,1585,1586,1587,1588,1589,1590,1591,1592,1593,1594,1595,1596,1597,1598,1599,1600,1601,1602,1603,1604,1605,1606,1607,1608,1609,1610,1611,1612,1613,1614,1615,1616,1617,1618,1619,1620,1621,1622]}
Title: WC_row
Definition: sequence(1,1622,1)
NodeLocation: 232,264,1
NodeSize: 48,16

Index Region_all
{!40000|Att_PrevIndexValue: ['Afr','Amr','AmrHI','Emr','EmrHI','Eur','EurHI','Sear','Wpr','WprHI']}
Title: Region_all
Definition: var a:=World_cities_PM2_5[WC_col='Region'];~
a[WC_row=unique(a, WC_row)]
NodeLocation: 48,32,1
NodeSize: 48,24
ValueState: 2,1359,114,416,303,0,MIDM

Index City
Title: City
Definition: var a:=World_cities_PM2_5[WC_col='City/station'];~
a[WC_row=unique(a, WC_row)]
NodeLocation: 48,88,1
NodeSize: 48,24

Index Subregion
Title: Subregion
Definition: var a:=World_cities_PM2_5[WC_col='Subregion'];~
a[WC_row=unique(a, WC_row)]
NodeLocation: 48,144,1
NodeSize: 48,24

Index WC_col_select
Title: WC_col_select
Definition: ['Region','City/station','PM 2.5']
IndexVals: ['item 1']
NodeLocation: 392,232,1
NodeSize: 48,24

Variable WC_mdtable
Title: WC mdtable
Units: ug/m3
Definition: var a:=World_cities_PM2_5[WC_col=WC_col_select];~
mdtable(a, WC_row,WC_col_select,[Region_all,City])
NodeLocation: 392,184,1
NodeSize: 48,24
ValueState: 2,19,8,1238,784,0,MIDM
ReformVal: [Region_all,City]

Variable Region_average__max
Title: Region average, max
Units: ug/m3
Definition: Table(Average__max)(Average(WC_mdtable,City),Max(WC_mdtable,City))
NodeLocation: 520,184,1
NodeSize: 48,32
ValueState: 2,738,98,416,303,0,MIDM
ReformVal: [Average__max,Region_all]

Index Average__max
{!40000|Att_PrevIndexValue: ['Region average','Region max']}
Title: Average, max
Definition: ['Region average','Region max']
NodeLocation: 520,240,1
NodeSize: 48,24

Index Region2
{!40000|Att_PrevIndexValue: ['Africa','Americas','Eastern Mediterranean','Europe','South-East Asia','Western Pacific']}
Title: Region
Definition: ['Africa','Americas','Eastern Mediterranean','Europe','South-East Asia','Western Pacific']
NodeLocation: 48,256,1
NodeSize: 48,24
WindState: 2,990,122,476,224

Variable Region_all_to_region
Title: Region all to region
Definition: Table(Region_all,Region2)(~
1,0,0,0,0,0,~
0,1,0,0,0,0,~
0,0,0,0,0,0,~
0,0,1,0,0,0,~
0,0,0,0,0,0,~
0,0,0,1,0,0,~
0,0,0,0,0,0,~
0,0,0,0,1,0,~
0,0,0,0,0,1,~
0,0,0,0,0,0)
NodeLocation: 656,104,1
NodeSize: 48,24
DefnState: 2,685,219,1046,325,0,MIDM
ValueState: 2,104,107,416,303,0,MIDM
NodeColor: 65535,52427,57888

Variable Region
Title: Region (short)
Units: ug/m3
Definition: sum(Region_average__max*Region_all_to_region,Region_all)
NodeLocation: 656,184,1
NodeSize: 48,24
ValueState: 2,804,163,536,345,0,MIDM
ReformVal: [Average__max,Region2]

Variable WC_average_PM2_5
Title: WC_average_PM2.5
Definition: var a:=World_cities_PM2_5[WC_col='PM 2.5'];~
average(a, WC_row)
NodeLocation: 232,360,1
NodeSize: 48,24
ValueState: 2,229,129,416,303,0,MIDM

Index Getfract1
Title: Getfract
Definition: Sequence( 0, 1, .01 )
NodeLocation: 48,200,1
NodeSize: 48,24

Variable WC_getfract_PM2_5
Title: WC_getfract_PM2.5
Definition: var a:=World_cities_PM2_5[WC_col='PM 2.5'];~
GetFract(a, Getfract1, WC_row)
NodeLocation: 352,360,1
NodeSize: 48,24
ValueState: 2,91,82,1164,666,0,MIDM

Close World_cities_PM2_5_c

Index Cycling_time_per_day
Title: Cycling time per day
Units: min/day
Definition: sequence(0,600,15)
NodeLocation: 64,576,1
NodeSize: 48,32

Variable Intensity_uncertaint
Title: Intensity uncertainty
Definition: Table(Self)(0.5,1,2)
IndexVals: ['0.50','1.00','2.00']
NodeLocation: 160,280,1
NodeSize: 48,24
WindState: 2,471,186,476,250
DefnState: 2,532,171,416,303,0,MIDM
NodeColor: 65535,52427,57888
{!40000|Att_PrevIndexValue: ['0.50','1.00','2.00']}

Close Model1

Text Te1441807253
Description: Can air pollution negate the health benefits of cycling and walking?~
~
Marko Tainio, Audrey J de Nazelle, Thomas Götschi, Sonja Kahlmeier, David Rojas-Rueda, Mark J Nieuwenhuijse, Thiago Hérick de Sá, Paul Kelly, James Woodcock.~
~
Email: mkt27[at]medsch.cam.ac.uk
NodeLocation: 284,76,-1
NodeSize: 276,68
NodeInfo: 1,0,0,1,0,0,1,,0,,0
NodeColor: 39321,58983,65535
NodeFont: Arial,16

Objective Background_PM2_5_co1
Title: Background PM2.5 concentration
Units: μg/m3
Definition: var a:=Harm___tipping_poin1[DR_shape='Power 0.50'];~
a:=a[Active_travel_time_1=Cycling_time_per_day];
NodeLocation: 640,208,1
NodeSize: 64,40
ValueState: 2,161,-17,1168,875,0,MIDM
GraphSetup: {!40000|Graph_FillTransparen:101}~
{!40000|Att_AreaFill Graph_Primary_Valdim:0}~
{!40000|Att_GraphValueRange Background_PM2_5_co1:1,,0,,0,,,0,200,0}~
{!40000|Graph_LineThickness:4}~
{!40000|Att_GraphIndexRange Active_travel_time_1:1,,0,,1,,,0,600,0}~
{!40000|Graph_AxisTitleFont:Arial,20,1}~
{!40000|Graph_AxisLabelFont:,20,0}~
{!40000|Graph_KeyFont:,20,0}~
{!40000|Graph_KeyTitleFont:,20,1}
ReformVal: [Tipping_point_and_br,Cycling_time_per_day]
{!40000|Att_ResultSliceState: [Active_travel_mode,1,Tipping_point_and_br,1,Cycling_time_per_day,1]}
{!40000|Att_XRole: Cycling_time_per_day}
{!40000|Att_ColorRole: Tipping_point_and_br}

Constant Figure_2_and_S3
Title: Figure 2 and S3
Definition: Background_PM2_5_co1
NodeLocation: 800,208,1
NodeSize: 48,24

Objective Table_S1
Title: Table S1 (tipping point and break-even point for cities)
Units: h/day
Definition: var a:=table(Tipping_point_and_br)(Tippin_point_with_t1,Break_even_point_fo1);~
a:=a[DR_shape='Power 0.50'];~
a/60
NodeLocation: 640,312,1
NodeSize: 72,48
ValueState: 2,616,186,712,393,0,MIDM
ReformVal: [Tipping_point_and_br,Region2]
{!40000|Att_ResultSliceState: [Active_travel_mode,2,Average__max,2,Region2,1,Tipping_point_and_br,1]}

Objective Change_in_all_cause_
Title: Change in all-cause mortality
Definition: var a:=A1_PAF[DR_shape=DRF_shape];~
a:=a[@AT_time_per_week=@Active_travel_time_p];~
a:=a[Active_travel_time_p=Cycling_time_per_day];~
a[Active_travel_mode='Cycling']
NodeLocation: 640,520,1
NodeSize: 56,40
ValueState: 2,419,10,1065,855,1,MIDM
GraphSetup: {!40000|Graph_KeyTitleFont:,20,1}~
{!40000|Graph_KeyFont:,20,0}~
{!40000|Graph_AxisLabelFont:,20,0}~
{!40000|Graph_AxisTitleFont:Arial,20,1}~
{!40000|Graph_LineThickness:4}
{!40000|Att_ResultSliceState: [Active_travel_mode,1,DRF_shape,1,Active_travel_time_1,1]}

Constant Figure_S1
Title: Figure S1
Definition: Change_in_all_cause_
NodeLocation: 800,520,1
NodeSize: 48,24

Objective RR1
{!40000|Att_PrevIndexValue: ['All-cause mortality','Stroke']}
Title: RR
Definition: var a:=Linear_vs__nonlinear[RR_stroke_PM2_5_conc=PM2_5_concentration];~
a
IndexVals: ['All-cause mortality','Stroke']
NodeLocation: 312,272,1
NodeSize: 48,24
ValueState: 2,396,14,1130,807,1,MIDM
GraphSetup: {!40000|Graph_KeyTitleFont:,20,1}~
{!40000|Graph_KeyFont:,20,0}~
{!40000|Graph_AxisLabelFont:,20,0}~
{!40000|Graph_AxisTitleFont:Arial,20,1}~
{!40000|Graph_LineThickness:4}

Constant Figure_S2
Title: Figure S2
Definition: RR1
NodeLocation: 192,272,1
NodeSize: 48,24

Objective Break_even_point_for
Title: Break-even point for 100 mug/m3 PM2.5 concentration
Units: h/day
Definition: var a:=Break_even_point[DR_shape='Power 0.50'];~
a:=a[PM2_5_concentration=100];~
a:=if a=NULL then NULL else 1;~
a:=min(a*Active_travel_time_p, Active_travel_time_p);~
a/60
NodeLocation: 312,368,1
NodeSize: 72,48
WindState: 2,102,83,559,346
ValueState: 2,491,62,400,343,0,MIDM

Objective Tipping_and_break_ev
Title: Tipping and break-even point for average city
Units: μg/m3
Definition: var a:=table(Tipping_point_and_br)(Tippin_point_with_t3,Break_even_point_fo2);~
a:=a[DR_shape='Power 0.50'];~
if a=NULL then ">200" else a
NodeLocation: 640,424,1
NodeSize: 64,48
WindState: 2,102,83,476,224
ValueState: 2,462,171,537,355,0,MIDM

Objective Background_PM2_5_co2
Title: Background PM2.5 concentration
Units: μg/m3
Definition: var a:=Harm___tipping_poin1[DR_shape=DRF_shape];~
a:=a[Active_travel_time_1=Cycling_time_per_day];
NodeLocation: 312,496,1
NodeSize: 64,40
ValueState: 2,77,-3,1168,875,1,MIDM
GraphSetup: {!40000|Graph_FillTransparen:101}~
{!40000|Att_AreaFill Graph_Primary_Valdim:0}~
{!40000|Att_GraphValueRange Background_PM2_5_co2:1,,0,,0,,,0,200,0}~
{!40000|Graph_LineThickness:4}~
{!40000|Att_GraphIndexRange Active_travel_time_1:1,,0,,1,,,0,600,0}~
{!40000|Graph_AxisTitleFont:Arial,20,1}~
{!40000|Graph_AxisLabelFont:,20,0}~
{!40000|Graph_KeyFont:,20,0}~
{!40000|Graph_KeyTitleFont:,20,1}
ReformVal: [Cycling_time_per_day,DRF_shape]
{!40000|Att_ResultSliceState: [Active_travel_mode,1,Tipping_point_and_br,2,DRF_shape,1,Cycling_time_per_day,1]}
{!40000|Att_XRole: Cycling_time_per_day}
{!40000|Att_ColorRole: DRF_shape}

Constant Figure_S4
Title: Figure S4
Definition: Background_PM2_5_co2
NodeLocation: 184,496,1
NodeSize: 48,24

Close AP_and_PA_dose_respo


{!-40499|MsgBox("This Analytica model file contains text characters encoded in UTF-8 (Unicode) format, not ASCII. It was saved from Analytica release 4.6. You need to upgrade to Analytica 4.6  to read the model correctly. If you use it with this release, the Unicode characters may look strange and parts of the model may not work.",16,"Analytica 4.6 required")}
