# Supplementary material for: Can air pollution negate the health benefits of cycling and walking?
Source: Prev Med. 2016 Jun;87:233–6. doi: 10.1016/j.ypmed.2016.02.002 (PMC4893018; doi:10.1016/j.ypmed.2016.02.002)
Supplement: Supplementary file 4 — A simplified model in Microsoft Excel formal, containing the main results. [file mmc4.xlsx]

## Sheet: Cycling
Supplementary file for Tainio et al. manuscript (title: Can air pollution negate the health benefits of cycling and walking?), submitted to Preventive Medicine in 2015.
	Cycling MET	6.8		Alternative dose-response forms						Activity	Ventilation rate	Duration per week (h)
	RR of cycling	0.87		0.84	0.86	0.87	0.89	0.9		sleep	0.27	56
	Background contrast	11.25								Rest	0.609	112
	Power-log	0.5		0.25	0.375	0.5	0.75	1		Bike	2.55	-
	RR per 1 METh/week	0.95933
	Background AP to cycling AP	2
	RR for PM2.5	1.07			Green:	PAF less than 1 and benefits increases while cycling increases
					Yellow	PAF less than 1 but harms increasing while cycling increases
					Red:	PAF more than 1 (harms higher than benefit)
PAF (PA) x PAF (PM2.5)	Background PM2.5 concentration	PAF x PAF
	Cycling/day (min)	0	15	30	45	60	75	90	105	120	135	150	165	180	195	210	225	240	255	270	285	300	315	330	345	360	375	390	405	420	435	450	465	480	495	510	525	540	555	570	585	600	615	630	645	660	675	690	705
	1e-08	1	0.866556	0.816641	0.780298	0.750919	0.725954	0.704098	0.684582	0.666902	0.650713	0.635763	0.621863	0.608865	0.596654	0.585135	0.574232	0.563879	0.554024	0.544619	0.535626	0.527009	0.518738	0.510787	0.503133	0.495754	0.488633	0.481752	0.475096	0.468652	0.462407	0.45635	0.45047	0.444758	0.439206	0.433805	0.428548	0.423428	0.418438	0.413573	0.408827	0.404195	0.399672	0.395253	0.390935	0.386713	0.382584	0.378543	0.374589
	5	1	0.869325	0.821869	0.787803	0.760564	0.737628	0.717708	0.700044	0.684144	0.66967	0.656376	0.644076	0.632629	0.621923	0.611865	0.602383	0.593413	0.584905	0.576814	0.569101	0.561735	0.554687	0.54793	0.541444	0.535209	0.529207	0.523421	0.51784	0.512448	0.507235	0.502191	0.497305	0.492568	0.487974	0.483513	0.47918	0.474968	0.470871	0.466884	0.463001	0.459218	0.45553	0.451934	0.448425	0.445	0.441655	0.438387	0.435194
	10	1	0.872103	0.82713	0.79538	0.770333	0.74949	0.73158	0.715855	0.701832	0.689179	0.677656	0.667083	0.657321	0.648262	0.639817	0.631914	0.624494	0.617508	0.610911	0.604669	0.59875	0.593126	0.587774	0.582673	0.577803	0.573149	0.568695	0.564429	0.560337	0.55641	0.552636	0.549008	0.545518	0.542156	0.538917	0.535794	0.532782	0.529874	0.527066	0.524353	0.521731	0.519195	0.516742	0.514369	0.512071	0.509846	0.507691	0.505604
	15	1	0.87489	0.832425	0.80303	0.780228	0.761543	0.74572	0.732023	0.719977	0.709257	0.699627	0.690912	0.682977	0.675716	0.669045	0.662893	0.657203	0.651927	0.647025	0.64246	0.638204	0.63423	0.630516	0.627041	0.623788	0.62074	0.617885	0.615209	0.612701	0.610351	0.608149	0.606088	0.604159	0.602355	0.60067	0.599098	0.597633	0.596271	0.595006	0.593835	0.592754	0.591758	0.590845	0.59001	0.589252	0.588567	0.587952	0.587405
	20	1	0.877686	0.837754	0.810754	0.79025	0.773789	0.760134	0.748557	0.738592	0.729919	0.722309	0.715591	0.709634	0.704334	0.699608	0.695391	0.691625	0.688265	0.685272	0.682613	0.680258	0.678182	0.676365	0.674787	0.673431	0.672283	0.67133	0.670558	0.669959	0.669522	0.669239	0.669102	0.669103	0.669237	0.669498	0.66988	0.670378	0.670987	0.671704	0.672525	0.673445	0.674462	0.675573	0.676775	0.678065	0.679441	0.680901	0.682442
	25	1	0.880491	0.843117	0.818551	0.8004	0.786233	0.774826	0.765464	0.757687	0.751183	0.745728	0.741153	0.737331	0.734163	0.731568	0.729482	0.72785	0.726629	0.725781	0.725275	0.725082	0.72518	0.725549	0.726169	0.727026	0.728106	0.729397	0.730887	0.732568	0.734429	0.736465	0.738667	0.74103	0.743547	0.746213	0.749025	0.751977	0.755066	0.758288	0.761641	0.765121	0.768725	0.772452	0.7763	0.780265	0.784347	0.788544	0.792854
	30	1	0.883305	0.848515	0.826424	0.810681	0.798877	0.789802	0.782752	0.777276	0.773067	0.769905	0.767627	0.76611	0.765256	0.764988	0.765244	0.765972	0.767131	0.768685	0.770603	0.772861	0.775435	0.778309	0.781464	0.784886	0.788564	0.792487	0.796644	0.801027	0.805629	0.810444	0.815465	0.820687	0.826107	0.831719	0.837521	0.843509	0.849681	0.856034	0.862566	0.869276	0.876163	0.883224	0.89046	0.897868	0.90545	0.913204	0.92113
	35	1	0.886128	0.853947	0.834373	0.821093	0.811724	0.805068	0.800432	0.797372	0.795589	0.794866	0.795048	0.796012	0.797665	0.799934	0.802759	0.806091	0.809891	0.814124	0.818764	0.823787	0.829173	0.834905	0.840969	0.847351	0.854043	0.861033	0.868316	0.875884	0.883732	0.891854	0.900247	0.908908	0.917834	0.927022	0.936472	0.946182	0.956151	0.966378	0.976865	0.98761	0.998615	1.00988	1.02141	1.0332	1.04525	1.05757	1.07016
	40	1	0.88896	0.859414	0.842398	0.83164	0.824777	0.820629	0.81851	0.817987	0.818766	0.820637	0.823447	0.82708	0.831447	0.836477	0.842113	0.848311	0.855034	0.86225	0.869936	0.87807	0.886635	0.895617	0.905005	0.914787	0.924958	0.935509	0.946437	0.957737	0.969406	0.981442	0.993844	1.00661	1.01975	1.03325	1.04711	1.06135	1.07596	1.09095	1.10631	1.12205	1.13818	1.1547	1.17161	1.18892	1.20664	1.22476	1.2433
	45	1	0.891801	0.864915	0.8505	0.842322	0.838041	0.83649	0.836997	0.839136	0.842619	0.847243	0.852861	0.859362	0.86666	0.874689	0.883397	0.892743	0.902693	0.913221	0.924305	0.935929	0.948079	0.960744	0.973917	0.98759	1.00176	1.01643	1.03159	1.04724	1.06339	1.08003	1.09717	1.11482	1.13297	1.15164	1.17083	1.19054	1.21079	1.23157	1.25291	1.2748	1.29725	1.32029	1.34391	1.36812	1.39294	1.41838	1.44445
	50	1	0.894651	0.870452	0.85868	0.853141	0.851518	0.852658	0.855902	0.860831	0.867166	0.874712	0.883326	0.892903	0.903364	0.914647	0.926705	0.939502	0.953009	0.967205	0.982073	0.997601	1.01378	1.03061	1.04808	1.06619	1.08494	1.10434	1.1244	1.1451	1.16648	1.18852	1.21124	1.23466	1.25877	1.2836	1.30916	1.33546	1.36251	1.39033	1.41893	1.44834	1.47856	1.50962	1.54154	1.57433	1.60801	1.64261	1.67815
	55	1	0.89751	0.876025	0.866939	0.864099	0.865211	0.869139	0.875233	0.883087	0.892429	0.903071	0.914879	0.927754	0.941622	0.95643	0.972136	0.988709	1.00613	1.02438	1.04345	1.06334	1.08404	1.10555	1.12788	1.15104	1.17503	1.19986	1.22556	1.25212	1.27956	1.30791	1.33717	1.36738	1.39854	1.43069	1.46384	1.49801	1.53324	1.56954	1.60695	1.6455	1.6852	1.7261	1.76823	1.81161	1.85629	1.90229	1.94966
	60	1	0.900378	0.881633	0.875277	0.875198	0.879125	0.885938	0.895001	0.905918	0.918427	0.93235	0.947559	0.963965	0.981501	1.00012	1.01979	1.04049	1.06221	1.08493	1.10866	1.1334	1.15916	1.18594	1.21377	1.24264	1.2726	1.30365	1.33582	1.36913	1.40361	1.43929	1.4762	1.51437	1.55383	1.59462	1.63678	1.68035	1.72536	1.77186	1.81989	1.8695	1.92073	1.97363	2.02826	2.08466	2.1429	2.20303	2.2651
	65	1	0.903255	0.887277	0.883695	0.88644	0.893262	0.903062	0.915216	0.92934	0.945183	0.962578	0.981407	1.00159	1.02307	1.04581	1.06979	1.09499	1.12142	1.14907	1.17795	1.20809	1.23949	1.27218	1.30619	1.34154	1.37827	1.41641	1.456	1.49707	1.53968	1.58387	1.62968	1.67716	1.72636	1.77735	1.83017	1.88488	1.94156	2.00026	2.06104	2.12399	2.18917	2.25666	2.32653	2.39887	2.47377	2.5513	2.63157
	70	1	0.906142	0.892957	0.892195	0.897826	0.907627	0.920517	0.935887	0.953367	0.972719	0.993786	1.01646	1.04068	1.0664	1.09358	1.12223	1.15234	1.18392	1.21699	1.25157	1.28769	1.32539	1.36469	1.40565	1.44831	1.49271	1.53892	1.58699	1.63698	1.68895	1.74297	1.79911	1.85744	1.91805	1.98101	2.0464	2.11432	2.18485	2.2581	2.33415	2.41313	2.49513	2.58027	2.66866	2.76043	2.85571	2.95463	3.05733
	75	1	0.909038	0.898673	0.900776	0.909358	0.922223	0.938309	0.957025	0.978015	1.00106	1.02601	1.05277	1.0813	1.11156	1.14354	1.17725	1.2127	1.24992	1.28893	1.3298	1.37254	1.41724	1.46393	1.51268	1.56357	1.61666	1.67203	1.72977	1.78996	1.85269	1.91805	1.98616	2.05711	2.13102	2.208	2.28818	2.37167	2.45862	2.54917	2.64345	2.74163	2.84385	2.95028	3.06111	3.17649	3.29664	3.42173	3.55198
	80	1	0.911943	0.904427	0.90944	0.921038	0.937054	0.956445	0.97864	1.0033	1.03022	1.05927	1.09038	1.1235	1.15864	1.19578	1.23496	1.27622	1.31959	1.36513	1.4129	1.46299	1.51545	1.57038	1.62787	1.688	1.7509	1.81666	1.88539	1.95723	2.0323	2.11072	2.19266	2.27824	2.36764	2.46101	2.55852	2.66036	2.76671	2.87776	2.99374	3.11484	3.2413	3.37336	3.51126	3.65526	3.80564	3.96267	4.12665
	85	1	0.914857	0.910216	0.918187	0.932868	0.952123	0.974932	1.00074	1.02924	1.06023	1.09361	1.12933	1.16735	1.20771	1.25041	1.29551	1.34306	1.39314	1.44583	1.50121	1.55939	1.62047	1.68457	1.75182	1.82234	1.89628	1.97379	2.05502	2.14014	2.22932	2.32275	2.42062	2.52315	2.63053	2.74301	2.86081	2.98418	3.11339	3.24871	3.39044	3.53886	3.69431	3.85711	4.02762	4.20619	4.39323	4.58912	4.7943
	90	1	0.917781	0.916043	0.927018	0.944851	0.967434	0.993776	1.02335	1.05585	1.09112	1.12907	1.16967	1.21292	1.25885	1.30753	1.35902	1.4134	1.47079	1.53129	1.59503	1.66214	1.73277	1.80707	1.88521	1.96737	2.05374	2.14451	2.2399	2.34013	2.44544	2.55607	2.67229	2.79438	2.92261	3.05732	3.1988	3.34742	3.50352	3.66748	3.8397	4.02061	4.21063	4.41023	4.61991	4.84016	5.07154	5.31461	5.56997
	95	1	0.920714	0.921908	0.935934	0.956987	0.982992	1.01298	1.04646	1.08315	1.12291	1.16568	1.21145	1.26026	1.31217	1.36726	1.42564	1.48743	1.55277	1.62181	1.69472	1.77167	1.85285	1.93848	2.02876	2.12395	2.22427	2.33001	2.44142	2.55882	2.68252	2.81283	2.95013	3.09476	3.24713	3.40764	3.57674	3.75487	3.94253	4.14023	4.3485	4.56793	4.79911	5.04267	5.29929	5.56968	5.85459	6.15479	6.47114
	100	1	0.923656	0.92781	0.944936	0.969279	0.9988	1.03256	1.0701	1.11115	1.15562	1.20347	1.25472	1.30945	1.36774	1.42972	1.49553	1.56534	1.63933	1.71769	1.80064	1.88841	1.98125	2.07944	2.18325	2.29298	2.40897	2.53154	2.66107	2.79795	2.94258	3.09539	3.25684	3.42744	3.60768	3.79811	3.99932	4.21192	4.43656	4.67391	4.92473	5.18976	5.46983	5.7658	6.07859	6.40916	6.75853	7.1278	7.51811
	105	1	0.926608	0.933749	0.954024	0.981729	1.01486	1.05252	1.09426	1.13988	1.18929	1.24249	1.29954	1.36056	1.42566	1.49503	1.56885	1.64733	1.7307	1.81922	1.91317	2.01284	2.11855	2.23065	2.34949	2.47547	2.60899	2.75051	2.90049	3.05942	3.22785	3.40632	3.59545	3.79587	4.00826	4.23332	4.47183	4.7246	4.99248	5.27639	5.5773	5.89624	6.2343	6.59263	6.97249	7.37516	7.80205	8.25463	8.73446
	110	1	0.929569	0.939727	0.9632	0.994339	1.03118	1.07287	1.11898	1.16935	1.22393	1.28277	1.34596	1.41366	1.48604	1.56333	1.64576	1.73361	1.82717	1.92676	2.03274	2.14548	2.26537	2.39286	2.52839	2.67248	2.82563	2.98842	3.16144	3.34533	3.54077	3.74849	3.96927	4.20391	4.45331	4.7184	5.00017	5.29969	5.61807	5.95653	6.31635	6.69889	7.1056	7.53804	7.99784	8.48677	9.00669	9.5596	10.1476
	115	1	0.93254	0.945743	0.972464	1.00711	1.04776	1.0936	1.14425	1.19958	1.25959	1.32436	1.39404	1.46883	1.54898	1.63474	1.72644	1.82441	1.92901	2.04066	2.15978	2.28685	2.42236	2.56686	2.72092	2.88516	3.06026	3.2469	3.44587	3.65795	3.88403	4.12503	4.38194	4.65582	4.94779	5.25907	5.59093	5.94477	6.32205	6.72435	7.15333	7.61081	8.09868	8.61901	9.17398	9.76591	10.3973	11.0709	11.7894
	120	1	0.93552	0.951797	0.981817	1.02005	1.06461	1.11474	1.1701	1.2306	1.29628	1.3673	1.44384	1.52616	1.61458	1.70942	1.81108	1.91996	2.03654	2.16129	2.29477	2.43754	2.59023	2.75351	2.92811	3.11478	3.31436	3.52775	3.75588	3.99979	4.26058	4.5394	4.83753	5.1563	5.49717	5.86168	6.25149	6.66838	7.11424	7.59113	8.10122	8.64686	9.23056	9.855	10.5231	11.2379	12.0027	12.821	13.6968
	125	1	0.93851	0.95789	0.99126	1.03315	1.08173	1.13629	1.19653	1.26241	1.33405	1.41162	1.49541	1.58573	1.68296	1.78751	1.89987	2.02053	2.15005	2.28905	2.43819	2.59816	2.76973	2.95374	3.15107	3.36267	3.58957	3.83288	4.09379	4.37358	4.67362	4.99539	5.34047	5.71058	6.10755	6.53335	6.99009	7.48006	8.0057	8.56965	9.17472	9.82395	10.5206	11.2682	12.0706	12.9317	13.8559	14.8479	15.9128
	130	1	0.941509	0.964023	1.00079	1.04642	1.09913	1.15825	1.22355	1.29505	1.37291	1.45739	1.54883	1.64762	1.75423	1.86917	1.993	2.12635	2.2699	2.42437	2.59057	2.76936	2.96168	3.16853	3.39101	3.63028	3.88763	4.16441	4.4621	4.7823	5.12671	5.49718	5.89571	6.32445	6.78571	7.28198	7.81596	8.39055	9.00887	9.6743	10.3905	11.1613	11.991	12.8841	13.8456	14.8807	15.9952	17.1952	18.4873
	135	1	0.944518	0.970194	1.01042	1.05986	1.11681	1.18064	1.25119	1.32853	1.41291	1.50464	1.60415	1.71193	1.82853	1.95456	2.09071	2.23772	2.39642	2.56768	2.75247	2.95184	3.16692	3.39894	3.64922	3.9192	4.21044	4.52462	4.86355	5.22921	5.62372	6.04938	6.50868	7.00431	7.53916	8.11639	8.7394	9.41186	10.1377	10.9213	11.7673	12.6807	13.6669	14.7317	15.8817	17.1236	18.4649	19.9136	21.4784
	140	1	0.947537	0.976405	1.02014	1.07347	1.13477	1.20346	1.27944	1.36288	1.45407	1.55342	1.66146	1.77875	1.90597	2.04385	2.1932	2.35493	2.53	2.71947	2.9245	3.14635	3.38639	3.6461	3.92709	4.23111	4.56005	4.91598	5.30111	5.71789	6.16892	6.65705	7.18538	7.75724	8.37628	9.04642	9.77195	10.5575	11.4081	12.3291	13.3266	14.4069	15.5769	16.8443	18.2172	19.7045	21.3159	23.0617	24.9534
	145	1	0.950565	0.982656	1.02995	1.08726	1.15301	1.22672	1.30834	1.39812	1.49643	1.60379	1.7208	1.84817	1.98669	2.13722	2.30072	2.47827	2.67102	2.88022	3.10727	3.35368	3.62107	3.91123	4.22612	4.56784	4.93869	5.34119	5.77805	6.25223	6.76697	7.32576	7.93243	8.59112	9.30634	10.083	10.9265	11.8426	12.8376	13.9184	15.0925	16.3681	17.754	19.2598	20.8962	22.6744	24.607	26.7075	28.9906
	150	1	0.953603	0.988946	1.03986	1.10123	1.17156	1.25043	1.33789	1.43426	1.54002	1.65579	1.78227	1.92031	2.07083	2.23485	2.41352	2.60807	2.8199	3.05048	3.30147	3.57466	3.87201	4.19565	4.54792	4.93137	5.34878	5.80318	6.29789	6.83651	7.423	8.06164	8.75715	9.51463	10.3397	11.2384	12.2174	13.284	14.4462	15.7125	17.0924	18.5963	20.2353	22.0218	23.9691	26.092	28.4064	30.9297	33.681
	155	1	0.95665	0.995277	1.04986	1.11537	1.1904	1.2746	1.36811	1.47135	1.58489	1.70947	1.84594	1.99526	2.15853	2.33694	2.53184	2.74468	2.97708	3.23081	3.50781	3.81021	4.14034	4.50074	4.89422	5.32383	5.79291	6.30513	6.86449	7.47539	8.14262	8.87145	9.66761	10.5374	11.4877	12.5262	13.6609	14.901	16.2564	17.7379	19.3573	21.1277	23.0634	25.1797	27.4939	30.0246	32.7923	35.8193	39.1303
	160	1	0.959707	1.00165	1.05995	1.1297	1.20954	1.29923	1.39901	1.50939	1.63106	1.76489	1.91187	2.07314	2.24994	2.4437	2.65596	2.88843	3.14302	3.42179	3.72704	4.06128	4.42726	4.82803	5.26689	5.74752	6.27392	6.8505	7.48208	8.17398	8.93202	9.7626	10.6727	11.6701	12.7633	13.9615	15.2749	16.7148	18.2934	20.0243	21.9224	24.0039	26.2867	28.7906	31.5371	34.55	37.8554	41.482	45.4612
	165	1	0.962774	1.00806	1.07015	1.14421	1.22899	1.32434	1.43061	1.54841	1.67858	1.82211	1.98017	2.15405	2.34523	2.55533	2.78616	3.03972	3.31821	3.62407	3.95998	4.32889	4.73407	5.17911	5.66794	6.20494	6.79488	7.44304	8.15523	8.93785	9.79794	10.7433	11.7824	12.9246	14.1805	15.5613	17.0796	18.7493	20.5857	22.6055	24.8273	27.2715	29.9605	32.9192	36.1748	39.7575	43.7003	48.0398	52.8163
	170	1	0.965851	1.01451	1.08044	1.1589	1.24875	1.34994	1.46292	1.58844	1.72748	1.88119	2.0509	2.23813	2.44455	2.67207	2.92275	3.19893	3.50317	3.8383	4.20747	4.61414	5.06214	5.55572	6.09953	6.69876	7.35909	8.08683	8.88894	9.7731	10.7478	11.8224	13.0074	14.314	15.755	17.3444	19.0975	21.0315	23.1652	25.5194	28.1172	30.9839	34.1478	37.6399	41.4946	45.7498	50.4476	55.6344	61.3615
	175	1	0.968938	1.02101	1.09083	1.17379	1.26884	1.37603	1.49596	1.62951	1.7778	1.94218	2.12416	2.32548	2.54808	2.79413	3.06604	3.36648	3.69843	4.06519	4.47043	4.91818	5.41295	5.95972	6.56399	7.23187	7.97015	8.78631	9.68866	10.6864	11.7898	13.01	14.3597	15.8527	17.5044	19.3318	21.3539	23.5915	26.0679	28.8089	31.843	35.2018	38.9203	43.0376	47.5967	52.6454	58.2367	64.4296	71.2892
	180	1	0.972034	1.02755	1.10133	1.18887	1.28924	1.40263	1.52975	1.67164	1.8296	2.00515	2.20004	2.41625	2.656	2.92177	3.21635	3.5428	3.90458	4.3055	4.74982	5.24226	5.78807	6.39309	7.0638	7.80742	8.63195	9.54628	10.5603	11.6851	12.9327	14.3169	15.8527	17.5568	19.448	21.547	23.8768	26.4631	29.3344	32.5225	36.0625	39.9938	44.3599	49.2093	54.5961	60.5802	67.2285	74.6152	82.8231
	185	1	0.975141	1.03412	1.11192	1.20414	1.30997	1.42974	1.5643	1.71486	1.8829	2.07015	2.27862	2.51056	2.76848	3.05525	3.37402	3.72836	4.12222	4.56002	5.04668	5.58769	6.18918	6.85798	7.60168	8.42877	9.3487	10.372	11.5104	12.7771	14.1865	15.755	17.5008	19.4441	21.6074	24.0159	26.6978	29.6842	33.0102	36.7147	40.8412	45.4381	50.5596	56.266	62.6248	69.711	77.6085	86.4111	96.223
	190	1	0.978257	1.04074	1.12261	1.2196	1.33104	1.45738	1.59963	1.75919	1.93775	2.13727	2.36002	2.60854	2.88573	3.19482	3.53943	3.92364	4.35199	4.82957	5.36208	5.95588	6.61809	7.35667	8.18051	9.09957	10.125	11.2691	12.546	13.9711	15.5618	17.3377	19.3204	21.5343	24.0066	26.7678	29.8521	33.2974	37.1466	41.4473	46.253	51.6236	57.6258	64.3347	71.8342	80.218	89.5913	100.072	111.791
	195	1	0.981383	1.04741	1.13341	1.23527	1.35244	1.48555	1.63576	1.80468	1.9942	2.20656	2.44432	2.71036	3.00795	3.34076	3.71295	4.12915	4.59457	5.11507	5.6972	6.34834	7.07673	7.89163	8.80342	9.82376	10.9657	12.2439	13.6747	15.2767	17.0705	19.0793	21.3291	23.8491	26.6722	29.8351	33.379	37.3504	41.8013	46.79	52.382	58.651	65.6796	73.5605	82.3979	92.3087	103.424	115.892	129.878
	200	1	0.98452	1.05411	1.14431	1.25114	1.37419	1.51426	1.67271	1.85133	2.0523	2.2781	2.53163	2.81614	3.13533	3.49338	3.89497	4.34542	4.85067	5.41744	6.05327	6.76666	7.56715	8.46549	9.47376	10.6056	11.8762	13.3029	14.905	16.7043	18.7254	20.9958	23.5466	26.4128	29.6337	33.2537	37.3227	41.8968	47.0393	52.8213	59.3232	66.6352	74.859	84.1093	94.515	106.222	119.393	134.213	150.891
		Increment:	1.75
	Cycling/week (h)	0	1.75	3.5	5.25	7	8.75	10.5	12.25	14	15.75	17.5	19.25	21	22.75	24.5	26.25	28	29.75	31.5	33.25	35	36.75	38.5	40.25	42	43.75	45.5	47.25	49	50.75	52.5	54.25	56	57.75	59.5	61.25	63	64.75	66.5	68.25	70	71.75	73.5	75.25	77	78.75	80.5	82.25
Physical activity	METh/week	0	11.9	23.8	35.7	47.6	59.5	71.4	83.3	95.2	107.1	119	130.9	142.8	154.7	166.6	178.5	190.4	202.3	214.2	226.1	238	249.9	261.8	273.7	285.6	297.5	309.4	321.3	333.2	345.1	357	368.9	380.8	392.7	404.6	416.5	428.4	440.3	452.2	464.1	476	487.9	499.8	511.7	523.6	535.5	547.4	559.3
	RR	1	0.866556	0.816641	0.780298	0.750919	0.725954	0.704098	0.684582	0.666902	0.650713	0.635763	0.621863	0.608865	0.596654	0.585135	0.574232	0.563879	0.554024	0.544619	0.535626	0.527009	0.518738	0.510787	0.503133	0.495754	0.488633	0.481752	0.475096	0.468652	0.462407	0.45635	0.45047	0.444758	0.439206	0.433805	0.428548	0.423428	0.418438	0.413573	0.408827	0.404195	0.399672	0.395253	0.390935	0.386713	0.382584	0.378543	0.374589
	1-PAF	1	0.866556	0.816641	0.780298	0.750919	0.725954	0.704098	0.684582	0.666902	0.650713	0.635763	0.621863	0.608865	0.596654	0.585135	0.574232	0.563879	0.554024	0.544619	0.535626	0.527009	0.518738	0.510787	0.503133	0.495754	0.488633	0.481752	0.475096	0.468652	0.462407	0.45635	0.45047	0.444758	0.439206	0.433805	0.428548	0.423428	0.418438	0.413573	0.408827	0.404195	0.399672	0.395253	0.390935	0.386713	0.382584	0.378543	0.374589
PM2.5	Background concentration	Inhaled dose per week
	1e-08	8.3328e-07	9.11873e-07	9.90465e-07	1.06906e-06	1.14765e-06	1.22624e-06	1.30484e-06	1.38343e-06	1.46202e-06	1.54061e-06	1.61921e-06	1.6978e-06	1.77639e-06	1.85498e-06	1.93357e-06	2.01217e-06	2.09076e-06	2.16935e-06	2.24794e-06	2.32654e-06	2.40513e-06	2.48372e-06	2.56232e-06	2.64091e-06	2.7195e-06	2.79809e-06	2.87668e-06	2.95528e-06	3.03387e-06	3.11246e-06	3.19106e-06	3.26965e-06	3.34824e-06	3.42683e-06	3.50542e-06	3.58402e-06	3.66261e-06	3.7412e-06	3.81979e-06	3.89839e-06	3.97698e-06	4.05557e-06	4.13417e-06	4.21276e-06	4.29135e-06	4.36994e-06	4.44853e-06	4.52713e-06
	5	416.64	455.936	495.233	534.529	573.825	613.121	652.418	691.714	731.01	770.306	809.602	848.899	888.195	927.491	966.788	1006.08	1045.38	1084.68	1123.97	1163.27	1202.56	1241.86	1281.16	1320.45	1359.75	1399.05	1438.34	1477.64	1516.93	1556.23	1595.53	1634.82	1674.12	1713.42	1752.71	1792.01	1831.31	1870.6	1909.9	1949.19	1988.49	2027.79	2067.08	2106.38	2145.67	2184.97	2224.27	2263.56
	10	833.28	911.873	990.465	1069.06	1147.65	1226.24	1304.84	1383.43	1462.02	1540.61	1619.2	1697.8	1776.39	1854.98	1933.58	2012.17	2090.76	2169.35	2247.95	2326.54	2405.13	2483.72	2562.31	2640.91	2719.5	2798.09	2876.68	2955.28	3033.87	3112.46	3191.06	3269.65	3348.24	3426.83	3505.43	3584.02	3662.61	3741.2	3819.79	3898.39	3976.98	4055.57	4134.16	4212.76	4291.35	4369.94	4448.53	4527.13
	15	1249.92	1367.81	1485.7	1603.59	1721.47	1839.36	1957.25	2075.14	2193.03	2310.92	2428.81	2546.7	2664.59	2782.47	2900.36	3018.25	3136.14	3254.03	3371.92	3489.81	3607.69	3725.58	3843.47	3961.36	4079.25	4197.14	4315.03	4432.92	4550.8	4668.69	4786.58	4904.47	5022.36	5140.25	5258.14	5376.03	5493.91	5611.8	5729.69	5847.58	5965.47	6083.36	6201.25	6319.14	6437.02	6554.91	6672.8	6790.69
	20	1666.56	1823.75	1980.93	2138.11	2295.3	2452.49	2609.67	2766.86	2924.04	3081.23	3238.41	3395.59	3552.78	3709.97	3867.15	4024.34	4181.52	4338.7	4495.89	4653.07	4810.26	4967.44	5124.63	5281.82	5439	5596.18	5753.37	5910.56	6067.74	6224.93	6382.11	6539.3	6696.48	6853.66	7010.85	7168.03	7325.22	7482.4	7639.59	7796.77	7953.96	8111.14	8268.33	8425.51	8582.7	8739.88	8897.07	9054.26
	25	2083.2	2279.68	2476.16	2672.64	2869.12	3065.61	3262.09	3458.57	3655.05	3851.53	4048.01	4244.49	4440.98	4637.46	4833.94	5030.42	5226.9	5423.38	5619.86	5816.34	6012.82	6209.31	6405.79	6602.27	6798.75	6995.23	7191.71	7388.19	7584.68	7781.16	7977.64	8174.12	8370.6	8567.08	8763.56	8960.04	9156.52	9353.01	9549.49	9745.97	9942.45	10138.9	10335.4	10531.9	10728.4	10924.9	11121.3	11317.8
	30	2499.84	2735.62	2971.39	3207.17	3442.95	3678.73	3914.51	4150.28	4386.06	4621.84	4857.61	5093.39	5329.17	5564.95	5800.72	6036.5	6272.28	6508.06	6743.84	6979.61	7215.39	7451.17	7686.94	7922.72	8158.5	8394.28	8630.05	8865.83	9101.61	9337.39	9573.16	9808.94	10044.7	10280.5	10516.3	10752.1	10987.8	11223.6	11459.4	11695.2	11930.9	12166.7	12402.5	12638.3	12874	13109.8	13345.6	13581.4
	35	2916.48	3191.55	3466.63	3741.7	4016.77	4291.85	4566.92	4842	5117.07	5392.14	5667.22	5942.29	6217.36	6492.44	6767.51	7042.59	7317.66	7592.73	7867.81	8142.88	8417.95	8693.03	8968.1	9243.18	9518.25	9793.32	10068.4	10343.5	10618.5	10893.6	11168.7	11443.8	11718.8	11993.9	12269	12544.1	12819.1	13094.2	13369.3	13644.4	13919.4	14194.5	14469.6	14744.7	15019.7	15294.8	15569.9	15844.9
	40	3333.12	3647.49	3961.86	4276.23	4590.6	4904.97	5219.34	5533.71	5848.08	6162.45	6476.82	6791.19	7105.56	7419.93	7734.3	8048.67	8363.04	8677.41	8991.78	9306.15	9620.52	9934.89	10249.3	10563.6	10878	11192.4	11506.7	11821.1	12135.5	12449.9	12764.2	13078.6	13393	13707.3	14021.7	14336.1	14650.4	14964.8	15279.2	15593.5	15907.9	16222.3	16536.7	16851	17165.4	17479.8	17794.1	18108.5
	45	3749.76	4103.43	4457.09	4810.76	5164.43	5518.09	5871.76	6225.42	6579.09	6932.76	7286.42	7640.09	7993.76	8347.42	8701.09	9054.75	9408.42	9762.09	10115.8	10469.4	10823.1	11176.8	11530.4	11884.1	12237.8	12591.4	12945.1	13298.7	13652.4	14006.1	14359.7	14713.4	15067.1	15420.7	15774.4	16128.1	16481.7	16835.4	17189.1	17542.7	17896.4	18250.1	18603.7	18957.4	19311.1	19664.7	20018.4	20372.1
	50	4166.4	4559.36	4952.32	5345.29	5738.25	6131.21	6524.17	6917.14	7310.1	7703.06	8096.02	8488.99	8881.95	9274.91	9667.88	10060.8	10453.8	10846.8	11239.7	11632.7	12025.6	12418.6	12811.6	13204.5	13597.5	13990.5	14383.4	14776.4	15169.4	15562.3	15955.3	16348.2	16741.2	17134.2	17527.1	17920.1	18313	18706	19099	19491.9	19884.9	20277.9	20670.8	21063.8	21456.8	21849.7	22242.7	22635.6
	55	4583.04	5015.3	5447.56	5879.82	6312.07	6744.33	7176.59	7608.85	8041.11	8473.37	8905.63	9337.89	9770.15	10202.4	10634.7	11066.9	11499.2	11931.4	12363.7	12796	13228.2	13660.5	14092.7	14525	14957.2	15389.5	15821.8	16254	16686.3	17118.5	17550.8	17983.1	18415.3	18847.6	19279.8	19712.1	20144.4	20576.6	21008.9	21441.1	21873.4	22305.6	22737.9	23170.2	23602.4	24034.7	24466.9	24899.2
	60	4999.68	5471.23	5942.79	6414.35	6885.9	7357.45	7829.01	8300.56	8772.12	9243.67	9715.23	10186.8	10658.3	11129.9	11601.4	12073	12544.6	13016.1	13487.7	13959.2	14430.8	14902.3	15373.9	15845.4	16317	16788.6	17260.1	17731.7	18203.2	18674.8	19146.3	19617.9	20089.4	20561	21032.5	21504.1	21975.7	22447.2	22918.8	23390.3	23861.9	24333.4	24805	25276.5	25748.1	26219.7	26691.2	27162.8
	65	5416.32	5927.17	6438.02	6948.87	7459.73	7970.58	8481.43	8992.28	9503.13	10014	10524.8	11035.7	11546.5	12057.4	12568.2	13079.1	13589.9	14100.8	14611.6	15122.5	15633.3	16144.2	16655	17165.9	17676.8	18187.6	18698.5	19209.3	19720.2	20231	20741.9	21252.7	21763.6	22274.4	22785.3	23296.1	23807	24317.8	24828.7	25339.5	25850.4	26361.2	26872.1	27382.9	27893.8	28404.6	28915.5	29426.3
	70	5832.96	6383.11	6933.25	7483.4	8033.55	8583.7	9133.84	9683.99	10234.1	10784.3	11334.4	11884.6	12434.7	12984.9	13535	14085.2	14635.3	15185.5	15735.6	16285.8	16835.9	17386.1	17936.2	18486.4	19036.5	19586.6	20136.8	20686.9	21237.1	21787.2	22337.4	22887.5	23437.7	23987.8	24538	25088.1	25638.3	26188.4	26738.6	27288.7	27838.9	28389	28939.2	29489.3	30039.4	30589.6	31139.7	31689.9
	75	6249.6	6839.04	7428.49	8017.93	8607.38	9196.82	9786.26	10375.7	10965.1	11554.6	12144	12733.5	13322.9	13912.4	14501.8	15091.3	15680.7	16270.1	16859.6	17449	18038.5	18627.9	19217.4	19806.8	20396.2	20985.7	21575.1	22164.6	22754	23343.5	23932.9	24522.4	25111.8	25701.2	26290.7	26880.1	27469.6	28059	28648.5	29237.9	29827.3	30416.8	31006.2	31595.7	32185.1	32774.6	33364	33953.5
	80	6666.24	7294.98	7923.72	8552.46	9181.2	9809.94	10438.7	11067.4	11696.2	12324.9	12953.6	13582.4	14211.1	14839.9	15468.6	16097.3	16726.1	17354.8	17983.6	18612.3	19241	19869.8	20498.5	21127.3	21756	22384.7	23013.5	23642.2	24271	24899.7	25528.4	26157.2	26785.9	27414.7	28043.4	28672.1	29300.9	29929.6	30558.4	31187.1	31815.8	32444.6	33073.3	33702.1	34330.8	34959.5	35588.3	36217
	85	7082.88	7750.92	8418.95	9086.99	9755.02	10423.1	11091.1	11759.1	12427.2	13095.2	13763.2	14431.3	15099.3	15767.4	16435.4	17103.4	17771.5	18439.5	19107.5	19775.6	20443.6	21111.6	21779.7	22447.7	23115.8	23783.8	24451.8	25119.9	25787.9	26455.9	27124	27792	28460	29128.1	29796.1	30464.1	31132.2	31800.2	32468.3	33136.3	33804.3	34472.4	35140.4	35808.4	36476.5	37144.5	37812.5	38480.6
	90	7499.52	8206.85	8914.19	9621.52	10328.9	11036.2	11743.5	12450.8	13158.2	13865.5	14572.8	15280.2	15987.5	16694.8	17402.2	18109.5	18816.8	19524.2	20231.5	20938.8	21646.2	22353.5	23060.8	23768.2	24475.5	25182.8	25890.2	26597.5	27304.8	28012.2	28719.5	29426.8	30134.2	30841.5	31548.8	32256.2	32963.5	33670.8	34378.2	35085.5	35792.8	36500.2	37207.5	37914.8	38622.2	39329.5	40036.8	40744.1
	95	7916.16	8662.79	9409.42	10156	10902.7	11649.3	12395.9	13142.6	13889.2	14635.8	15382.4	16129.1	16875.7	17622.3	18369	19115.6	19862.2	20608.8	21355.5	22102.1	22848.7	23595.4	24342	25088.6	25835.2	26581.9	27328.5	28075.1	28821.8	29568.4	30315	31061.7	31808.3	32554.9	33301.5	34048.2	34794.8	35541.4	36288.1	37034.7	37781.3	38527.9	39274.6	40021.2	40767.8	41514.5	42261.1	43007.7
	100	8332.8	9118.72	9904.65	10690.6	11476.5	12262.4	13048.3	13834.3	14620.2	15406.1	16192	16978	17763.9	18549.8	19335.8	20121.7	20907.6	21693.5	22479.4	23265.4	24051.3	24837.2	25623.2	26409.1	27195	27980.9	28766.8	29552.8	30338.7	31124.6	31910.5	32696.5	33482.4	34268.3	35054.2	35840.2	36626.1	37412	38197.9	38983.9	39769.8	40555.7	41341.7	42127.6	42913.5	43699.4	44485.3	45271.3
	105	8749.44	9574.66	10399.9	11225.1	12050.3	12875.5	13700.8	14526	15351.2	16176.4	17001.7	17826.9	18652.1	19477.3	20302.5	21127.8	21953	22778.2	23603.4	24428.6	25253.9	26079.1	26904.3	27729.5	28554.8	29380	30205.2	31030.4	31855.6	32680.9	33506.1	34331.3	35156.5	35981.7	36807	37632.2	38457.4	39282.6	40107.8	40933.1	41758.3	42583.5	43408.7	44234	45059.2	45884.4	46709.6	47534.8
	110	9166.08	10030.6	10895.1	11759.6	12624.1	13488.7	14353.2	15217.7	16082.2	16946.7	17811.3	18675.8	19540.3	20404.8	21269.3	22133.8	22998.4	23862.9	24727.4	25591.9	26456.4	27320.9	28185.5	29050	29914.5	30779	31643.5	32508.1	33372.6	34237.1	35101.6	35966.1	36830.6	37695.2	38559.7	39424.2	40288.7	41153.2	42017.7	42882.3	43746.8	44611.3	45475.8	46340.3	47204.8	48069.4	48933.9	49798.4
	115	9582.72	10486.5	11390.3	12294.2	13198	14101.8	15005.6	15909.4	16813.2	17717	18620.9	19524.7	20428.5	21332.3	22236.1	23139.9	24043.7	24947.6	25851.4	26755.2	27659	28562.8	29466.6	30370.4	31274.2	32178.1	33081.9	33985.7	34889.5	35793.3	36697.1	37600.9	38504.8	39408.6	40312.4	41216.2	42120	43023.8	43927.6	44831.5	45735.3	46639.1	47542.9	48446.7	49350.5	50254.3	51158.2	52062
	120	9999.36	10942.5	11885.6	12828.7	13771.8	14714.9	15658	16601.1	17544.2	18487.3	19430.5	20373.6	21316.7	22259.8	23202.9	24146	25089.1	26032.2	26975.3	27918.5	28861.6	29804.7	30747.8	31690.9	32634	33577.1	34520.2	35463.3	36406.4	37349.5	38292.7	39235.8	40178.9	41122	42065.1	43008.2	43951.3	44894.4	45837.5	46780.7	47723.8	48666.9	49610	50553.1	51496.2	52439.3	53382.4	54325.5
	125	10416	11398.4	12380.8	13363.2	14345.6	15328	16310.4	17292.8	18275.2	19257.7	20240.1	21222.5	22204.9	23187.3	24169.7	25152.1	26134.5	27116.9	28099.3	29081.7	30064.1	31046.5	32028.9	33011.3	33993.8	34976.2	35958.6	36941	37923.4	38905.8	39888.2	40870.6	41853	42835.4	43817.8	44800.2	45782.6	46765	47747.4	48729.8	49712.2	50694.7	51677.1	52659.5	53641.9	54624.3	55606.7	56589.1
	130	10832.6	11854.3	12876	13897.7	14919.5	15941.2	16962.9	17984.6	19006.3	20028	21049.7	22071.4	23093.1	24114.8	25136.5	26158.2	27179.9	28201.6	29223.3	30245	31266.7	32288.4	33310.1	34331.8	35353.5	36375.2	37396.9	38418.6	39440.3	40462	41483.7	42505.4	43527.1	44548.8	45570.5	46592.2	47613.9	48635.6	49657.3	50679	51700.7	52722.4	53744.1	54765.8	55787.6	56809.3	57831	58852.7
	135	11249.3	12310.3	13371.3	14432.3	15493.3	16554.3	17615.3	18676.3	19737.3	20798.3	21859.3	22920.3	23981.3	25042.3	26103.3	27164.3	28225.3	29286.3	30347.3	31408.3	32469.3	33530.3	34591.3	35652.3	36713.2	37774.2	38835.2	39896.2	40957.2	42018.2	43079.2	44140.2	45201.2	46262.2	47323.2	48384.2	49445.2	50506.2	51567.2	52628.2	53689.2	54750.2	55811.2	56872.2	57933.2	58994.2	60055.2	61116.2
	140	11665.9	12766.2	13866.5	14966.8	16067.1	17167.4	18267.7	19368	20468.3	21568.6	22668.9	23769.2	24869.5	25969.8	27070	28170.3	29270.6	30370.9	31471.2	32571.5	33671.8	34772.1	35872.4	36972.7	38073	39173.3	40273.6	41373.9	42474.2	43574.5	44674.8	45775.1	46875.4	47975.7	49075.9	50176.2	51276.5	52376.8	53477.1	54577.4	55677.7	56778	57878.3	58978.6	60078.9	61179.2	62279.5	63379.8
	145	12082.6	13222.2	14361.7	15501.3	16640.9	17780.5	18920.1	20059.7	21199.3	22338.9	23478.5	24618.1	25757.7	26897.2	28036.8	29176.4	30316	31455.6	32595.2	33734.8	34874.4	36014	37153.6	38293.2	39432.8	40572.3	41711.9	42851.5	43991.1	45130.7	46270.3	47409.9	48549.5	49689.1	50828.7	51968.3	53107.8	54247.4	55387	56526.6	57666.2	58805.8	59945.4	61085	62224.6	63364.2	64503.8	65643.3
	150	12499.2	13678.1	14857	16035.9	17214.8	18393.6	19572.5	20751.4	21930.3	23109.2	24288.1	25467	26645.8	27824.7	29003.6	30182.5	31361.4	32540.3	33719.2	34898.1	36076.9	37255.8	38434.7	39613.6	40792.5	41971.4	43150.3	44329.2	45508.1	46686.9	47865.8	49044.7	50223.6	51402.5	52581.4	53760.3	54939.2	56118	57296.9	58475.8	59654.7	60833.6	62012.5	63191.4	64370.2	65549.1	66728	67906.9
	155	12915.8	14134	15352.2	16570.4	17788.6	19006.8	20224.9	21443.1	22661.3	23879.5	25097.7	26315.9	27534	28752.2	29970.4	31188.6	32406.8	33625	34843.1	36061.3	37279.5	38497.7	39715.9	40934.1	42152.2	43370.4	44588.6	45806.8	47025	48243.2	49461.4	50679.5	51897.7	53115.9	54334.1	55552.3	56770.5	57988.6	59206.8	60425	61643.2	62861.4	64079.6	65297.7	66515.9	67734.1	68952.3	70170.5
	160	13332.5	14590	15847.4	17104.9	18362.4	19619.9	20877.4	22134.8	23392.3	24649.8	25907.3	27164.8	28422.2	29679.7	30937.2	32194.7	33452.2	34709.6	35967.1	37224.6	38482.1	39739.6	40997	42254.5	43512	44769.5	46027	47284.4	48541.9	49799.4	51056.9	52314.4	53571.8	54829.3	56086.8	57344.3	58601.8	59859.2	61116.7	62374.2	63631.7	64889.2	66146.6	67404.1	68661.6	69919.1	71176.6	72434
	165	13749.1	15045.9	16342.7	17639.4	18936.2	20233	21529.8	22826.6	24123.3	25420.1	26716.9	28013.7	29310.4	30607.2	31904	33200.8	34497.5	35794.3	37091.1	38387.9	39684.6	40981.4	42278.2	43575	44871.8	46168.5	47465.3	48762.1	50058.9	51355.6	52652.4	53949.2	55246	56542.7	57839.5	59136.3	60433.1	61729.8	63026.6	64323.4	65620.2	66916.9	68213.7	69510.5	70807.3	72104.1	73400.8	74697.6
	170	14165.8	15501.8	16837.9	18174	19510	20846.1	22182.2	23518.3	24854.3	26190.4	27526.5	28862.6	30198.6	31534.7	32870.8	34206.8	35542.9	36879	38215.1	39551.1	40887.2	42223.3	43559.4	44895.4	46231.5	47567.6	48903.6	50239.7	51575.8	52911.9	54247.9	55584	56920.1	58256.2	59592.2	60928.3	62264.4	63600.4	64936.5	66272.6	67608.7	68944.7	70280.8	71616.9	72952.9	74289	75625.1	76961.2
	175	14582.4	15957.8	17333.1	18708.5	20083.9	21459.2	22834.6	24210	25585.3	26960.7	28336.1	29711.5	31086.8	32462.2	33837.6	35212.9	36588.3	37963.7	39339	40714.4	42089.8	43465.1	44840.5	46215.9	47591.2	48966.6	50342	51717.4	53092.7	54468.1	55843.5	57218.8	58594.2	59969.6	61344.9	62720.3	64095.7	65471	66846.4	68221.8	69597.1	70972.5	72347.9	73723.3	75098.6	76474	77849.4	79224.7
	180	14999	16413.7	17828.4	19243	20657.7	22072.4	23487	24901.7	26316.4	27731	29145.7	30560.4	31975	33389.7	34804.3	36219	37633.7	39048.3	40463	41877.7	43292.3	44707	46121.7	47536.3	48951	50365.7	51780.3	53195	54609.7	56024.3	57439	58853.7	60268.3	61683	63097.6	64512.3	65927	67341.6	68756.3	70171	71585.6	73000.3	74415	75829.6	77244.3	78659	80073.6	81488.3
	185	15415.7	16869.6	18323.6	19777.6	21231.5	22685.5	24139.4	25593.4	27047.4	28501.3	29955.3	31409.3	32863.2	34317.2	35771.1	37225.1	38679.1	40133	41587	43040.9	44494.9	45948.9	47402.8	48856.8	50310.8	51764.7	53218.7	54672.6	56126.6	57580.6	59034.5	60488.5	61942.4	63396.4	64850.4	66304.3	67758.3	69212.2	70666.2	72120.2	73574.1	75028.1	76482.1	77936	79390	80843.9	82297.9	83751.9
	190	15832.3	17325.6	18818.8	20312.1	21805.3	23298.6	24791.9	26285.1	27778.4	29271.6	30764.9	32258.2	33751.4	35244.7	36737.9	38231.2	39724.4	41217.7	42711	44204.2	45697.5	47190.7	48684	50177.2	51670.5	53163.8	54657	56150.3	57643.5	59136.8	60630	62123.3	63616.6	65109.8	66603.1	68096.3	69589.6	71082.8	72576.1	74069.4	75562.6	77055.9	78549.1	80042.4	81535.6	83028.9	84522.2	86015.4
	195	16249	17781.5	19314.1	20846.6	22379.2	23911.7	25444.3	26976.8	28509.4	30041.9	31574.5	33107.1	34639.6	36172.2	37704.7	39237.3	40769.8	42302.4	43834.9	45367.5	46900	48432.6	49965.1	51497.7	53030.2	54562.8	56095.4	57627.9	59160.5	60693	62225.6	63758.1	65290.7	66823.2	68355.8	69888.3	71420.9	72953.4	74486	76018.6	77551.1	79083.7	80616.2	82148.8	83681.3	85213.9	86746.4	88279
	200	16665.6	18237.4	19809.3	21381.2	22953	24524.8	26096.7	27668.5	29240.4	30812.2	32384.1	33955.9	35527.8	37099.7	38671.5	40243.3	41815.2	43387	44958.9	46530.8	48102.6	49674.4	51246.3	52818.2	54390	55961.8	57533.7	59105.6	60677.4	62249.2	63821.1	65392.9	66964.8	68536.6	70108.5	71680.3	73252.2	74824.1	76395.9	77967.8	79539.6	81111.4	82683.3	84255.1	85827	87398.9	88970.7	90542.6
	Background concentration	No travel concentration
	1e-08	8.3328e-07
	5	416.64
	10	833.28
	15	1249.92
	20	1666.56
	25	2083.2
	30	2499.84
	35	2916.48
	40	3333.12
	45	3749.76
	50	4166.4
	55	4583.04
	60	4999.68
	65	5416.32
	70	5832.96
	75	6249.6
	80	6666.24
	85	7082.88
	90	7499.52
	95	7916.16
	100	8332.8
	105	8749.44
	110	9166.08
	115	9582.72
	120	9999.36
	125	10416
	130	10832.6
	135	11249.3
	140	11665.9
	145	12082.6
	150	12499.2
	155	12915.8
	160	13332.5
	165	13749.1
	170	14165.8
	175	14582.4
	180	14999
	185	15415.7
	190	15832.3
	195	16249
	200	16665.6
	Background concentration	Increase in PM2.5 concentration due to cycling
	1e-08	0	9.4317e-10	1.88634e-09	2.82951e-09	3.77268e-09	4.71585e-09	5.65902e-09	6.60219e-09	7.54536e-09	8.48853e-09	9.4317e-09	1.03749e-08	1.1318e-08	1.22612e-08	1.32044e-08	1.41476e-08	1.50907e-08	1.60339e-08	1.69771e-08	1.79202e-08	1.88634e-08	1.98066e-08	2.07497e-08	2.16929e-08	2.26361e-08	2.35793e-08	2.45224e-08	2.54656e-08	2.64088e-08	2.73519e-08	2.82951e-08	2.92383e-08	3.01815e-08	3.11246e-08	3.20678e-08	3.3011e-08	3.39541e-08	3.48973e-08	3.58405e-08	3.67836e-08	3.77268e-08	3.867e-08	3.96132e-08	4.05563e-08	4.14995e-08	4.24427e-08	4.33858e-08	4.4329e-08
	5	0	0.471585	0.94317	1.41476	1.88634	2.35793	2.82951	3.3011	3.77268	4.24427	4.71585	5.18744	5.65902	6.13061	6.60219	7.07378	7.54536	8.01695	8.48853	8.96012	9.4317	9.90329	10.3749	10.8465	11.318	11.7896	12.2612	12.7328	13.2044	13.676	14.1476	14.6191	15.0907	15.5623	16.0339	16.5055	16.9771	17.4487	17.9202	18.3918	18.8634	19.335	19.8066	20.2782	20.7497	21.2213	21.6929	22.1645
	10	0	0.94317	1.88634	2.82951	3.77268	4.71585	5.65902	6.60219	7.54536	8.48853	9.4317	10.3749	11.318	12.2612	13.2044	14.1476	15.0907	16.0339	16.9771	17.9202	18.8634	19.8066	20.7497	21.6929	22.6361	23.5793	24.5224	25.4656	26.4088	27.3519	28.2951	29.2383	30.1815	31.1246	32.0678	33.011	33.9541	34.8973	35.8405	36.7836	37.7268	38.67	39.6132	40.5563	41.4995	42.4427	43.3858	44.329
	15	0	1.41476	2.82951	4.24427	5.65902	7.07378	8.48853	9.90329	11.318	12.7328	14.1476	15.5623	16.9771	18.3918	19.8066	21.2213	22.6361	24.0508	25.4656	26.8804	28.2951	29.7099	31.1246	32.5394	33.9541	35.3689	36.7836	38.1984	39.6132	41.0279	42.4427	43.8574	45.2722	46.6869	48.1017	49.5164	50.9312	52.346	53.7607	55.1755	56.5902	58.005	59.4197	60.8345	62.2492	63.664	65.0788	66.4935
	20	0	1.88634	3.77268	5.65902	7.54536	9.4317	11.318	13.2044	15.0907	16.9771	18.8634	20.7497	22.6361	24.5224	26.4088	28.2951	30.1815	32.0678	33.9541	35.8405	37.7268	39.6132	41.4995	43.3858	45.2722	47.1585	49.0449	50.9312	52.8175	54.7039	56.5902	58.4766	60.3629	62.2492	64.1356	66.0219	67.9083	69.7946	71.6809	73.5673	75.4536	77.34	79.2263	81.1127	82.999	84.8853	86.7717	88.658
	25	0	2.35793	4.71585	7.07378	9.4317	11.7896	14.1476	16.5055	18.8634	21.2213	23.5793	25.9372	28.2951	30.653	33.011	35.3689	37.7268	40.0847	42.4427	44.8006	47.1585	49.5164	51.8744	54.2323	56.5902	58.9481	61.3061	63.664	66.0219	68.3799	70.7378	73.0957	75.4536	77.8116	80.1695	82.5274	84.8853	87.2433	89.6012	91.9591	94.317	96.675	99.0329	101.391	103.749	106.107	108.465	110.823
	30	0	2.82951	5.65902	8.48853	11.318	14.1476	16.9771	19.8066	22.6361	25.4656	28.2951	31.1246	33.9541	36.7836	39.6132	42.4427	45.2722	48.1017	50.9312	53.7607	56.5902	59.4197	62.2492	65.0788	67.9083	70.7378	73.5673	76.3968	79.2263	82.0558	84.8853	87.7148	90.5444	93.3739	96.2034	99.0329	101.862	104.692	107.521	110.351	113.18	116.01	118.839	121.669	124.498	127.328	130.158	132.987
	35	0	3.3011	6.60219	9.90329	13.2044	16.5055	19.8066	23.1077	26.4088	29.7099	33.011	36.3121	39.6132	42.9143	46.2153	49.5164	52.8175	56.1186	59.4197	62.7208	66.0219	69.323	72.6241	75.9252	79.2263	82.5274	85.8285	89.1296	92.4307	95.7318	99.0329	102.334	105.635	108.936	112.237	115.538	118.839	122.141	125.442	128.743	132.044	135.345	138.646	141.947	145.248	148.549	151.85	155.152
	40	0	3.77268	7.54536	11.318	15.0907	18.8634	22.6361	26.4088	30.1815	33.9541	37.7268	41.4995	45.2722	49.0449	52.8175	56.5902	60.3629	64.1356	67.9083	71.6809	75.4536	79.2263	82.999	86.7717	90.5444	94.317	98.0897	101.862	105.635	109.408	113.18	116.953	120.726	124.498	128.271	132.044	135.817	139.589	143.362	147.135	150.907	154.68	158.453	162.225	165.998	169.771	173.543	177.316
	45	0	4.24427	8.48853	12.7328	16.9771	21.2213	25.4656	29.7099	33.9541	38.1984	42.4427	46.6869	50.9312	55.1755	59.4197	63.664	67.9083	72.1525	76.3968	80.6411	84.8853	89.1296	93.3739	97.6181	101.862	106.107	110.351	114.595	118.839	123.084	127.328	131.572	135.817	140.061	144.305	148.549	152.794	157.038	161.282	165.526	169.771	174.015	178.259	182.503	186.748	190.992	195.236	199.481
	50	0	4.71585	9.4317	14.1476	18.8634	23.5793	28.2951	33.011	37.7268	42.4427	47.1585	51.8744	56.5902	61.3061	66.0219	70.7378	75.4536	80.1695	84.8853	89.6012	94.317	99.0329	103.749	108.465	113.18	117.896	122.612	127.328	132.044	136.76	141.476	146.191	150.907	155.623	160.339	165.055	169.771	174.487	179.202	183.918	188.634	193.35	198.066	202.782	207.497	212.213	216.929	221.645
	55	0	5.18744	10.3749	15.5623	20.7497	25.9372	31.1246	36.3121	41.4995	46.6869	51.8744	57.0618	62.2492	67.4367	72.6241	77.8116	82.999	88.1864	93.3739	98.5613	103.749	108.936	114.124	119.311	124.498	129.686	134.873	140.061	145.248	150.436	155.623	160.811	165.998	171.185	176.373	181.56	186.748	191.935	197.123	202.31	207.497	212.685	217.872	223.06	228.247	233.435	238.622	243.81
	60	0	5.65902	11.318	16.9771	22.6361	28.2951	33.9541	39.6132	45.2722	50.9312	56.5902	62.2492	67.9083	73.5673	79.2263	84.8853	90.5444	96.2034	101.862	107.521	113.18	118.839	124.498	130.158	135.817	141.476	147.135	152.794	158.453	164.112	169.771	175.43	181.089	186.748	192.407	198.066	203.725	209.384	215.043	220.702	226.361	232.02	237.679	243.338	248.997	254.656	260.315	265.974
	65	0	6.13061	12.2612	18.3918	24.5224	30.653	36.7836	42.9143	49.0449	55.1755	61.3061	67.4367	73.5673	79.6979	85.8285	91.9591	98.0897	104.22	110.351	116.482	122.612	128.743	134.873	141.004	147.135	153.265	159.396	165.526	171.657	177.788	183.918	190.049	196.179	202.31	208.441	214.571	220.702	226.832	232.963	239.094	245.224	251.355	257.486	263.616	269.747	275.877	282.008	288.139
	70	0	6.60219	13.2044	19.8066	26.4088	33.011	39.6132	46.2153	52.8175	59.4197	66.0219	72.6241	79.2263	85.8285	92.4307	99.0329	105.635	112.237	118.839	125.442	132.044	138.646	145.248	151.85	158.453	165.055	171.657	178.259	184.861	191.464	198.066	204.668	211.27	217.872	224.475	231.077	237.679	244.281	250.883	257.486	264.088	270.69	277.292	283.894	290.496	297.099	303.701	310.303
	75	0	7.07378	14.1476	21.2213	28.2951	35.3689	42.4427	49.5164	56.5902	63.664	70.7378	77.8116	84.8853	91.9591	99.0329	106.107	113.18	120.254	127.328	134.402	141.476	148.549	155.623	162.697	169.771	176.844	183.918	190.992	198.066	205.14	212.213	219.287	226.361	233.435	240.508	247.582	254.656	261.73	268.804	275.877	282.951	290.025	297.099	304.172	311.246	318.32	325.394	332.468
	80	0	7.54536	15.0907	22.6361	30.1815	37.7268	45.2722	52.8175	60.3629	67.9083	75.4536	82.999	90.5444	98.0897	105.635	113.18	120.726	128.271	135.817	143.362	150.907	158.453	165.998	173.543	181.089	188.634	196.179	203.725	211.27	218.816	226.361	233.906	241.452	248.997	256.542	264.088	271.633	279.178	286.724	294.269	301.815	309.36	316.905	324.451	331.996	339.541	347.087	354.632
	85	-9.4369e-15	8.01695	16.0339	24.0508	32.0678	40.0847	48.1017	56.1186	64.1356	72.1525	80.1695	88.1864	96.2034	104.22	112.237	120.254	128.271	136.288	144.305	152.322	160.339	168.356	176.373	184.39	192.407	200.424	208.441	216.458	224.475	232.491	240.508	248.525	256.542	264.559	272.576	280.593	288.61	296.627	304.644	312.661	320.678	328.695	336.712	344.729	352.746	360.763	368.78	376.797
	90	0	8.48853	16.9771	25.4656	33.9541	42.4427	50.9312	59.4197	67.9083	76.3968	84.8853	93.3739	101.862	110.351	118.839	127.328	135.817	144.305	152.794	161.282	169.771	178.259	186.748	195.236	203.725	212.213	220.702	229.19	237.679	246.167	254.656	263.145	271.633	280.122	288.61	297.099	305.587	314.076	322.564	331.053	339.541	348.03	356.518	365.007	373.495	381.984	390.473	398.961
	95	0	8.96012	17.9202	26.8804	35.8405	44.8006	53.7607	62.7208	71.6809	80.6411	89.6012	98.5613	107.521	116.482	125.442	134.402	143.362	152.322	161.282	170.242	179.202	188.162	197.123	206.083	215.043	224.003	232.963	241.923	250.883	259.843	268.804	277.764	286.724	295.684	304.644	313.604	322.564	331.524	340.485	349.445	358.405	367.365	376.325	385.285	394.245	403.205	412.165	421.126
	100	0	9.4317	18.8634	28.2951	37.7268	47.1585	56.5902	66.0219	75.4536	84.8853	94.317	103.749	113.18	122.612	132.044	141.476	150.907	160.339	169.771	179.202	188.634	198.066	207.497	216.929	226.361	235.793	245.224	254.656	264.088	273.519	282.951	292.383	301.815	311.246	320.678	330.11	339.541	348.973	358.405	367.836	377.268	386.7	396.132	405.563	414.995	424.427	433.858	443.29
	105	0	9.90329	19.8066	29.7099	39.6132	49.5164	59.4197	69.323	79.2263	89.1296	99.0329	108.936	118.839	128.743	138.646	148.549	158.453	168.356	178.259	188.162	198.066	207.969	217.872	227.776	237.679	247.582	257.486	267.389	277.292	287.195	297.099	307.002	316.905	326.809	336.712	346.615	356.518	366.422	376.325	386.228	396.132	406.035	415.938	425.841	435.745	445.648	455.551	465.455
	110	0	10.3749	20.7497	31.1246	41.4995	51.8744	62.2492	72.6241	82.999	93.3739	103.749	114.124	124.498	134.873	145.248	155.623	165.998	176.373	186.748	197.123	207.497	217.872	228.247	238.622	248.997	259.372	269.747	280.122	290.496	300.871	311.246	321.621	331.996	342.371	352.746	363.121	373.495	383.87	394.245	404.62	414.995	425.37	435.745	446.12	456.494	466.869	477.244	487.619
	115	2.55351e-14	10.8465	21.6929	32.5394	43.3858	54.2323	65.0788	75.9252	86.7717	97.6181	108.465	119.311	130.158	141.004	151.85	162.697	173.543	184.39	195.236	206.083	216.929	227.776	238.622	249.469	260.315	271.161	282.008	292.854	303.701	314.547	325.394	336.24	347.087	357.933	368.78	379.626	390.473	401.319	412.165	423.012	433.858	444.705	455.551	466.398	477.244	488.091	498.937	509.784
	120	0	11.318	22.6361	33.9541	45.2722	56.5902	67.9083	79.2263	90.5444	101.862	113.18	124.498	135.817	147.135	158.453	169.771	181.089	192.407	203.725	215.043	226.361	237.679	248.997	260.315	271.633	282.951	294.269	305.587	316.905	328.223	339.541	350.859	362.177	373.495	384.814	396.132	407.45	418.768	430.086	441.404	452.722	464.04	475.358	486.676	497.994	509.312	520.63	531.948
	125	0	11.7896	23.5793	35.3689	47.1585	58.9481	70.7378	82.5274	94.317	106.107	117.896	129.686	141.476	153.265	165.055	176.844	188.634	200.424	212.213	224.003	235.793	247.582	259.372	271.161	282.951	294.741	306.53	318.32	330.11	341.899	353.689	365.479	377.268	389.058	400.847	412.637	424.427	436.216	448.006	459.796	471.585	483.375	495.164	506.954	518.744	530.533	542.323	554.113
	130	0	12.2612	24.5224	36.7836	49.0449	61.3061	73.5673	85.8285	98.0897	110.351	122.612	134.873	147.135	159.396	171.657	183.918	196.179	208.441	220.702	232.963	245.224	257.486	269.747	282.008	294.269	306.53	318.792	331.053	343.314	355.575	367.836	380.098	392.359	404.62	416.881	429.143	441.404	453.665	465.926	478.187	490.449	502.71	514.971	527.232	539.493	551.755	564.016	576.277
	135	0	12.7328	25.4656	38.1984	50.9312	63.664	76.3968	89.1296	101.862	114.595	127.328	140.061	152.794	165.526	178.259	190.992	203.725	216.458	229.19	241.923	254.656	267.389	280.122	292.854	305.587	318.32	331.053	343.786	356.518	369.251	381.984	394.717	407.45	420.182	432.915	445.648	458.381	471.114	483.846	496.579	509.312	522.045	534.778	547.51	560.243	572.976	585.709	598.442
	140	0	13.2044	26.4088	39.6132	52.8175	66.0219	79.2263	92.4307	105.635	118.839	132.044	145.248	158.453	171.657	184.861	198.066	211.27	224.475	237.679	250.883	264.088	277.292	290.496	303.701	316.905	330.11	343.314	356.518	369.723	382.927	396.132	409.336	422.54	435.745	448.949	462.153	475.358	488.562	501.767	514.971	528.175	541.38	554.584	567.789	580.993	594.197	607.402	620.606
	145	-1.60982e-14	13.676	27.3519	41.0279	54.7039	68.3799	82.0558	95.7318	109.408	123.084	136.76	150.436	164.112	177.788	191.464	205.14	218.816	232.491	246.167	259.843	273.519	287.195	300.871	314.547	328.223	341.899	355.575	369.251	382.927	396.603	410.279	423.955	437.631	451.307	464.983	478.659	492.335	506.011	519.687	533.363	547.039	560.715	574.391	588.067	601.743	615.419	629.095	642.771
	150	0	14.1476	28.2951	42.4427	56.5902	70.7378	84.8853	99.0329	113.18	127.328	141.476	155.623	169.771	183.918	198.066	212.213	226.361	240.508	254.656	268.804	282.951	297.099	311.246	325.394	339.541	353.689	367.836	381.984	396.132	410.279	424.427	438.574	452.722	466.869	481.017	495.164	509.312	523.46	537.607	551.755	565.902	580.05	594.197	608.345	622.492	636.64	650.788	664.935
	155	0	14.6191	29.2383	43.8574	58.4766	73.0957	87.7148	102.334	116.953	131.572	146.191	160.811	175.43	190.049	204.668	219.287	233.906	248.525	263.145	277.764	292.383	307.002	321.621	336.24	350.859	365.479	380.098	394.717	409.336	423.955	438.574	453.193	467.813	482.432	497.051	511.67	526.289	540.908	555.527	570.146	584.766	599.385	614.004	628.623	643.242	657.861	672.48	687.1
	160	0	15.0907	30.1815	45.2722	60.3629	75.4536	90.5444	105.635	120.726	135.817	150.907	165.998	181.089	196.179	211.27	226.361	241.452	256.542	271.633	286.724	301.815	316.905	331.996	347.087	362.177	377.268	392.359	407.45	422.54	437.631	452.722	467.812	482.903	497.994	513.085	528.175	543.266	558.357	573.448	588.538	603.629	618.72	633.81	648.901	663.992	679.083	694.173	709.264
	165	0	15.5623	31.1246	46.6869	62.2492	77.8116	93.3739	108.936	124.498	140.061	155.623	171.185	186.748	202.31	217.872	233.435	248.997	264.559	280.122	295.684	311.246	326.809	342.371	357.933	373.495	389.058	404.62	420.182	435.745	451.307	466.869	482.432	497.994	513.556	529.119	544.681	560.243	575.806	591.368	606.93	622.492	638.055	653.617	669.179	684.742	700.304	715.866	731.429
	170	-1.88738e-14	16.0339	32.0678	48.1017	64.1356	80.1695	96.2034	112.237	128.271	144.305	160.339	176.373	192.407	208.441	224.475	240.508	256.542	272.576	288.61	304.644	320.678	336.712	352.746	368.78	384.814	400.847	416.881	432.915	448.949	464.983	481.017	497.051	513.085	529.119	545.152	561.186	577.22	593.254	609.288	625.322	641.356	657.39	673.424	689.458	705.491	721.525	737.559	753.593
	175	0	16.5055	33.011	49.5164	66.0219	82.5274	99.0329	115.538	132.044	148.549	165.055	181.56	198.066	214.571	231.077	247.582	264.088	280.593	297.099	313.604	330.11	346.615	363.121	379.626	396.132	412.637	429.143	445.648	462.153	478.659	495.164	511.67	528.175	544.681	561.186	577.692	594.197	610.703	627.208	643.714	660.219	676.725	693.23	709.736	726.241	742.747	759.252	775.758
	180	0	16.9771	33.9541	50.9312	67.9083	84.8853	101.862	118.839	135.817	152.794	169.771	186.748	203.725	220.702	237.679	254.656	271.633	288.61	305.587	322.564	339.541	356.518	373.495	390.473	407.45	424.427	441.404	458.381	475.358	492.335	509.312	526.289	543.266	560.243	577.22	594.197	611.174	628.151	645.129	662.106	679.083	696.06	713.037	730.014	746.991	763.968	780.945	797.922
	185	0	17.4487	34.8973	52.346	69.7946	87.2433	104.692	122.141	139.589	157.038	174.487	191.935	209.384	226.832	244.281	261.73	279.178	296.627	314.076	331.524	348.973	366.422	383.87	401.319	418.768	436.216	453.665	471.114	488.562	506.011	523.46	540.908	558.357	575.806	593.254	610.703	628.151	645.6	663.049	680.497	697.946	715.395	732.843	750.292	767.741	785.189	802.638	820.087
	190	0	17.9202	35.8405	53.7607	71.6809	89.6012	107.521	125.442	143.362	161.282	179.202	197.123	215.043	232.963	250.883	268.804	286.724	304.644	322.564	340.485	358.405	376.325	394.245	412.165	430.086	448.006	465.926	483.846	501.767	519.687	537.607	555.527	573.448	591.368	609.288	627.208	645.129	663.049	680.969	698.889	716.809	734.73	752.65	770.57	788.49	806.411	824.331	842.251
	195	0	18.3918	36.7836	55.1755	73.5673	91.9591	110.351	128.743	147.135	165.526	183.918	202.31	220.702	239.094	257.486	275.877	294.269	312.661	331.053	349.445	367.836	386.228	404.62	423.012	441.404	459.796	478.187	496.579	514.971	533.363	551.755	570.146	588.538	606.93	625.322	643.714	662.106	680.497	698.889	717.281	735.673	754.065	772.457	790.848	809.24	827.632	846.024	864.416
	200	0	18.8634	37.7268	56.5902	75.4536	94.317	113.18	132.044	150.907	169.771	188.634	207.497	226.361	245.224	264.088	282.951	301.815	320.678	339.541	358.405	377.268	396.132	414.995	433.858	452.722	471.585	490.449	509.312	528.175	547.039	565.902	584.766	603.629	622.492	641.356	660.219	679.083	697.946	716.809	735.673	754.536	773.4	792.263	811.127	829.99	848.853	867.717	886.58
	Background concentration	RR
	1e-08	1	1	1	1	1	1	1	1	1	1	1	1	1	1	1	1	1	1	1	1	1	1	1	1	1	1	1	1	1	1	1	1	1	1	1	1	1	1	1	1	1	1	1	1	1	1	1	1
	5	1	1.0032	1.0064	1.00962	1.01284	1.01608	1.01933	1.02259	1.02585	1.02913	1.03242	1.03572	1.03903	1.04235	1.04568	1.04902	1.05238	1.05574	1.05911	1.0625	1.06589	1.0693	1.07272	1.07615	1.07958	1.08303	1.0865	1.08997	1.09345	1.09695	1.10045	1.10397	1.1075	1.11104	1.11459	1.11815	1.12172	1.12531	1.1289	1.13251	1.13613	1.13976	1.1434	1.14706	1.15072	1.1544	1.15809	1.16179
	10	1	1.0064	1.01284	1.01933	1.02585	1.03242	1.03903	1.04568	1.05238	1.05911	1.06589	1.07272	1.07958	1.0865	1.09345	1.10045	1.1075	1.11459	1.12172	1.1289	1.13613	1.1434	1.15072	1.15809	1.1655	1.17296	1.18047	1.18803	1.19564	1.20329	1.21099	1.21875	1.22655	1.2344	1.2423	1.25026	1.25826	1.26631	1.27442	1.28258	1.29079	1.29905	1.30737	1.31574	1.32416	1.33264	1.34117	1.34976
	15	1	1.00962	1.01933	1.02913	1.03903	1.04902	1.05911	1.0693	1.07958	1.08997	1.10045	1.11104	1.12172	1.13251	1.1434	1.1544	1.1655	1.17671	1.18803	1.19946	1.21099	1.22264	1.2344	1.24627	1.25826	1.27036	1.28258	1.29492	1.30737	1.31994	1.33264	1.34546	1.3584	1.37146	1.38465	1.39797	1.41142	1.42499	1.4387	1.45253	1.4665	1.48061	1.49485	1.50923	1.52374	1.5384	1.55319	1.56813
	20	1	1.01284	1.02585	1.03903	1.05238	1.06589	1.07958	1.09345	1.1075	1.12172	1.13613	1.15072	1.1655	1.18047	1.19564	1.21099	1.22655	1.2423	1.25826	1.27442	1.29079	1.30737	1.32416	1.34117	1.3584	1.37585	1.39352	1.41142	1.42955	1.44791	1.4665	1.48534	1.50442	1.52374	1.54331	1.56314	1.58322	1.60355	1.62415	1.64501	1.66614	1.68754	1.70922	1.73117	1.75341	1.77593	1.79874	1.82184
	25	1	1.01608	1.03242	1.04902	1.06589	1.08303	1.10045	1.11815	1.13613	1.1544	1.17296	1.19183	1.21099	1.23047	1.25026	1.27036	1.29079	1.31155	1.33264	1.35407	1.37585	1.39797	1.42045	1.44329	1.4665	1.49009	1.51405	1.5384	1.56314	1.58828	1.61382	1.63977	1.66614	1.69293	1.72016	1.74782	1.77593	1.80449	1.83351	1.86299	1.89295	1.92339	1.95432	1.98575	2.01768	2.05013	2.0831	2.1166
	30	1	1.01933	1.03903	1.05911	1.07958	1.10045	1.12172	1.1434	1.1655	1.18803	1.21099	1.2344	1.25826	1.28258	1.30737	1.33264	1.3584	1.38465	1.41142	1.4387	1.4665	1.49485	1.52374	1.55319	1.58322	1.61382	1.64501	1.67681	1.70922	1.74225	1.77593	1.81025	1.84524	1.88091	1.91726	1.95432	1.9921	2.0306	2.06985	2.10986	2.15064	2.1922	2.23458	2.27777	2.32179	2.36667	2.41241	2.45904
	35	1	1.02259	1.04568	1.0693	1.09345	1.11815	1.1434	1.16923	1.19564	1.22264	1.25026	1.27849	1.30737	1.3369	1.36709	1.39797	1.42955	1.46183	1.49485	1.52861	1.56314	1.59844	1.63455	1.67146	1.70922	1.74782	1.7873	1.82766	1.86894	1.91116	1.95432	1.99846	2.0436	2.08976	2.13696	2.18522	2.23458	2.28505	2.33666	2.38943	2.4434	2.49859	2.55502	2.61273	2.67174	2.73208	2.79379	2.85689
	40	1	1.02585	1.05238	1.07958	1.1075	1.13613	1.1655	1.19564	1.22655	1.25826	1.29079	1.32416	1.3584	1.39352	1.42955	1.4665	1.50442	1.54331	1.58322	1.62415	1.66614	1.70922	1.75341	1.79874	1.84524	1.89295	1.94189	1.9921	2.0436	2.09643	2.15064	2.20624	2.26328	2.32179	2.38182	2.4434	2.50657	2.57138	2.63786	2.70606	2.77602	2.84779	2.92142	2.99695	3.07443	3.15392	3.23546	3.31911
	45	1	1.02913	1.05911	1.08997	1.12172	1.1544	1.18803	1.22264	1.25826	1.29492	1.33264	1.37146	1.41142	1.45253	1.49485	1.5384	1.58322	1.62934	1.67681	1.72565	1.77593	1.82766	1.88091	1.9357	1.9921	2.05013	2.10986	2.17132	2.23458	2.29968	2.36667	2.43562	2.50657	2.5796	2.65474	2.73208	2.81168	2.89359	2.97788	3.06464	3.15392	3.2458	3.34036	3.43767	3.53782	3.64088	3.74695	3.85611
	50	1	1.03242	1.06589	1.10045	1.13613	1.17296	1.21099	1.25026	1.29079	1.33264	1.37585	1.42045	1.4665	1.51405	1.56314	1.61382	1.66614	1.72016	1.77593	1.83351	1.89295	1.95432	2.01768	2.0831	2.15064	2.22036	2.29235	2.36667	2.4434	2.52262	2.60441	2.68884	2.77602	2.86602	2.95894	3.05487	3.15392	3.25617	3.36174	3.47073	3.58326	3.69943	3.81937	3.9432	4.07105	4.20303	4.3393	4.47999
	55	1	1.03572	1.07272	1.11104	1.15072	1.19183	1.2344	1.27849	1.32416	1.37146	1.42045	1.47119	1.52374	1.57817	1.63455	1.69293	1.75341	1.81604	1.88091	1.9481	2.01768	2.08976	2.1644	2.24172	2.32179	2.40473	2.49063	2.5796	2.67174	2.76718	2.86602	2.9684	3.07443	3.18425	3.298	3.4158	3.53782	3.66419	3.79508	3.93064	4.07105	4.21647	4.36708	4.52308	4.68464	4.85198	5.0253	5.20481
	60	1	1.03903	1.07958	1.12172	1.1655	1.21099	1.25826	1.30737	1.3584	1.41142	1.4665	1.52374	1.58322	1.64501	1.70922	1.77593	1.84524	1.91726	1.9921	2.06985	2.15064	2.23458	2.32179	2.41241	2.50657	2.60441	2.70606	2.81168	2.92142	3.03544	3.15392	3.27702	3.40492	3.53782	3.6759	3.81937	3.96845	4.12334	4.28427	4.45149	4.62523	4.80576	4.99333	5.18823	5.39073	5.60113	5.81974	6.04689
	65	1	1.04235	1.0865	1.13251	1.18047	1.23047	1.28258	1.3369	1.39352	1.45253	1.51405	1.57817	1.64501	1.71468	1.7873	1.86299	1.94189	2.02413	2.10986	2.19921	2.29235	2.38943	2.49063	2.59611	2.70606	2.82066	2.94012	3.06464	3.19443	3.32972	3.47073	3.61772	3.77094	3.93064	4.09711	4.27062	4.45149	4.64002	4.83653	5.04136	5.25487	5.47742	5.70939	5.95119	6.20323	6.46594	6.73978	7.02522
	70	1	1.04568	1.09345	1.1434	1.19564	1.25026	1.30737	1.36709	1.42955	1.49485	1.56314	1.63455	1.70922	1.7873	1.86894	1.95432	2.0436	2.13696	2.23458	2.33666	2.4434	2.55502	2.67174	2.79379	2.92142	3.05487	3.19443	3.34036	3.49295	3.65252	3.81937	3.99385	4.1763	4.36708	4.56658	4.77519	4.99333	5.22144	5.45997	5.70939	5.97021	6.24294	6.52813	6.82635	7.13819	7.46428	7.80527	8.16183
	75	1	1.04902	1.10045	1.1544	1.21099	1.27036	1.33264	1.39797	1.4665	1.5384	1.61382	1.69293	1.77593	1.86299	1.95432	2.05013	2.15064	2.25607	2.36667	2.48269	2.60441	2.73208	2.86602	3.00653	3.15392	3.30854	3.47073	3.64088	3.81937	4.00661	4.20303	4.40908	4.62523	4.85198	5.08985	5.33937	5.60113	5.87572	6.16377	6.46594	6.78293	7.11546	7.46428	7.83021	8.21408	8.61677	9.0392	9.48233
	80	1	1.05238	1.1075	1.1655	1.22655	1.29079	1.3584	1.42955	1.50442	1.58322	1.66614	1.75341	1.84524	1.94189	2.0436	2.15064	2.26328	2.38182	2.50657	2.63786	2.77602	2.92142	3.07443	3.23546	3.40492	3.58326	3.77094	3.96845	4.1763	4.39504	4.62523	4.86749	5.12243	5.39073	5.67307	5.97021	6.28291	6.61198	6.95829	7.32275	7.70628	8.10991	8.53468	8.9817	9.45213	9.9472	10.4682	11.0165
	85	1	1.05574	1.11459	1.17671	1.2423	1.31155	1.38465	1.46183	1.54331	1.62934	1.72016	1.81604	1.91726	2.02413	2.13696	2.25607	2.38182	2.51458	2.65474	2.80272	2.95894	3.12387	3.298	3.48182	3.6759	3.88079	4.09711	4.32548	4.56658	4.82112	5.08985	5.37355	5.67307	5.98929	6.32313	6.67558	7.04767	7.44051	7.85524	8.29308	8.75534	9.24336	9.75858	10.3025	10.8768	11.483	12.1231	12.7988
	90	1	1.05911	1.12172	1.18803	1.25826	1.33264	1.41142	1.49485	1.58322	1.67681	1.77593	1.88091	1.9921	2.10986	2.23458	2.36667	2.50657	2.65474	2.81168	2.97788	3.15392	3.34036	3.53782	3.74695	3.96845	4.20303	4.45149	4.71463	4.99333	5.28851	5.60113	5.93223	6.28291	6.65431	7.04767	7.46428	7.90552	8.37285	8.8678	9.392	9.9472	10.5352	11.158	11.8176	12.5162	13.256	14.0396	14.8696
	95	1	1.0625	1.1289	1.19946	1.27442	1.35407	1.4387	1.52861	1.62415	1.72565	1.83351	1.9481	2.06985	2.19921	2.33666	2.48269	2.63786	2.80272	2.97788	3.164	3.36174	3.57184	3.79508	4.03226	4.28427	4.55203	4.83653	5.1388	5.45997	5.8012	6.16377	6.54899	6.95829	7.39318	7.85524	8.34617	8.8678	9.42202	10.0109	10.6365	11.3013	12.0076	12.7581	13.5554	14.4026	15.3028	16.2591	17.2753
	100	1	1.06589	1.13613	1.21099	1.29079	1.37585	1.4665	1.56314	1.66614	1.77593	1.89295	2.01768	2.15064	2.29235	2.4434	2.60441	2.77602	2.95894	3.15392	3.36174	3.58326	3.81937	4.07105	4.3393	4.62523	4.93001	5.25487	5.60113	5.97021	6.36361	6.78293	7.22988	7.70628	8.21408	8.75534	9.33226	9.9472	10.6027	11.3013	12.046	12.8397	13.6858	14.5876	15.5488	16.5734	17.6655	18.8295	20.0703
	105	1	1.0693	1.1434	1.22264	1.30737	1.39797	1.49485	1.59844	1.70922	1.82766	1.95432	2.08976	2.23458	2.38943	2.55502	2.73208	2.92142	3.12387	3.34036	3.57184	3.81937	4.08406	4.36708	4.66972	4.99333	5.33937	5.70939	6.10505	6.52813	6.98053	7.46428	7.98156	8.53468	9.12614	9.75858	10.4348	11.158	11.9312	12.7581	13.6422	14.5876	15.5985	16.6795	17.8354	19.0714	20.393	21.8063	23.3175
	110	1	1.07272	1.15072	1.2344	1.32416	1.42045	1.52374	1.63455	1.75341	1.88091	2.01768	2.1644	2.32179	2.49063	2.67174	2.86602	3.07443	3.298	3.53782	3.79508	4.07105	4.36708	4.68464	5.0253	5.39073	5.78272	6.20323	6.65431	7.13819	7.65726	8.21408	8.81139	9.45213	10.1395	10.8768	11.6677	12.5162	13.4263	14.4026	15.4499	16.5734	17.7786	19.0714	20.4582	21.9459	23.5417	25.2536	27.09
	115	1	1.07615	1.15809	1.24627	1.34117	1.44329	1.55319	1.67146	1.79874	1.9357	2.0831	2.24172	2.41241	2.59611	2.79379	3.00653	3.23546	3.48182	3.74695	4.03226	4.3393	4.66972	5.0253	5.40795	5.81974	6.26289	6.73978	7.25299	7.80527	8.3996	9.0392	9.72749	10.4682	11.2653	12.1231	13.0462	14.0396	15.1087	16.2591	17.4972	18.8295	20.2633	21.8063	23.4667	25.2536	27.1766	29.246	31.4729
	120	1	1.07958	1.1655	1.25826	1.3584	1.4665	1.58322	1.70922	1.84524	1.9921	2.15064	2.32179	2.50657	2.70606	2.92142	3.15392	3.40492	3.6759	3.96845	4.28427	4.62523	4.99333	5.39073	5.81974	6.28291	6.78293	7.32275	7.90552	8.53468	9.21391	9.9472	10.7388	11.5935	12.5162	13.5122	14.5876	15.7486	17.0019	18.355	19.8158	21.3928	23.0953	24.9334	26.9177	29.0599	31.3726	33.8694	36.5649
	125	1	1.08303	1.17296	1.27036	1.37585	1.49009	1.61382	1.74782	1.89295	2.05013	2.22036	2.40473	2.60441	2.82066	3.05487	3.30854	3.58326	3.88079	4.20303	4.55203	4.93001	5.33937	5.78272	6.26289	6.78293	7.34615	7.95613	8.61677	9.33226	10.1072	10.9464	11.8553	12.8397	13.9059	15.0606	16.3111	17.6655	19.1323	20.721	22.4416	24.305	26.3231	28.5089	30.8761	33.4399	36.2166	39.2238	42.4807
	130	1	1.0865	1.18047	1.28258	1.39352	1.51405	1.64501	1.7873	1.94189	2.10986	2.29235	2.49063	2.70606	2.94012	3.19443	3.47073	3.77094	4.09711	4.45149	4.83653	5.25487	5.70939	6.20323	6.73978	7.32275	7.95613	8.64431	9.392	10.2044	11.087	12.046	13.0879	14.22	15.4499	16.7863	18.2382	19.8158	21.5298	23.392	25.4153	27.6136	30.0021	32.5971	35.4166	38.48	41.8084	45.4247	49.3537
	135	1	1.08997	1.18803	1.29492	1.41142	1.5384	1.67681	1.82766	1.9921	2.17132	2.36667	2.5796	2.81168	3.06464	3.34036	3.64088	3.96845	4.32548	4.71463	5.1388	5.60113	6.10505	6.65431	7.25299	7.90552	8.61677	9.392	10.237	11.158	12.1618	13.256	14.4486	15.7486	17.1654	18.7098	20.393	22.2278	24.2276	26.4073	28.7831	31.3726	34.1952	37.2716	40.6249	44.2799	48.2636	52.6058	57.3387
	140	1	1.09345	1.19564	1.30737	1.42955	1.56314	1.70922	1.86894	2.0436	2.23458	2.4434	2.67174	2.92142	3.19443	3.49295	3.81937	4.1763	4.56658	4.99333	5.45997	5.97021	6.52813	7.13819	7.80527	8.53468	9.33226	10.2044	11.158	12.2007	13.3409	14.5876	15.9508	17.4415	19.0714	20.8536	22.8024	24.9334	27.2634	29.8112	32.5971	35.6434	38.9743	42.6165	46.5991	50.9538	55.7155	60.9222	66.6155
	145	1	1.09695	1.20329	1.31994	1.44791	1.58828	1.74225	1.91116	2.09643	2.29968	2.52262	2.76718	3.03544	3.32972	3.65252	4.00661	4.39504	4.82112	5.28851	5.8012	6.36361	6.98053	7.65726	8.3996	9.21391	10.1072	11.087	12.1618	13.3409	14.6342	16.053	17.6092	19.3164	21.189	23.2432	25.4965	27.9683	30.6797	33.654	36.9166	40.4955	44.4214	48.7278	53.4518	58.6337	64.318	70.5534	77.3932
	150	1	1.10045	1.21099	1.33264	1.4665	1.61382	1.77593	1.95432	2.15064	2.36667	2.60441	2.86602	3.15392	3.47073	3.81937	4.20303	4.62523	5.08985	5.60113	6.16377	6.78293	7.46428	8.21408	9.0392	9.9472	10.9464	12.046	13.256	14.5876	16.053	17.6655	19.44	21.3928	23.5417	25.9065	28.5089	31.3726	34.5241	37.9921	41.8084	46.0081	50.6297	55.7155	61.3122	67.4711	74.2487	81.7071	89.9147
	155	1	1.10397	1.21875	1.34546	1.48534	1.63977	1.81025	1.99846	2.20624	2.43562	2.68884	2.9684	3.27702	3.61772	3.99385	4.40908	4.86749	5.37355	5.93223	6.54899	7.22988	7.98156	8.81139	9.72749	10.7388	11.8553	13.0879	14.4486	15.9508	17.6092	19.44	21.4612	23.6924	26.1557	28.8751	31.8772	35.1914	38.8501	42.8893	47.3484	52.2712	57.7057	63.7053	70.3286	77.6405	85.7127	94.6241	104.462
	160	1	1.1075	1.22655	1.3584	1.50442	1.66614	1.84524	2.0436	2.26328	2.50657	2.77602	3.07443	3.40492	3.77094	4.1763	4.62523	5.12243	5.67307	6.28291	6.95829	7.70628	8.53468	9.45213	10.4682	11.5935	12.8397	14.22	15.7486	17.4415	19.3164	21.3928	23.6924	26.2393	29.0599	32.1837	35.6434	39.4749	43.7183	48.4179	53.6226	59.3868	65.7707	72.8408	80.6709	89.3427	98.9467	109.583	121.363
	165	1	1.11104	1.2344	1.37146	1.52374	1.69293	1.88091	2.08976	2.32179	2.5796	2.86602	3.18425	3.53782	3.93064	4.36708	4.85198	5.39073	5.98929	6.65431	7.39318	8.21408	9.12614	10.1395	11.2653	12.5162	13.9059	15.4499	17.1654	19.0714	21.189	23.5417	26.1557	29.0599	32.2866	35.8716	39.8546	44.2799	49.1965	54.659	60.7281	67.4711	74.9628	83.2864	92.5341	102.809	114.224	126.907	140.998
	170	1	1.11459	1.2423	1.38465	1.54331	1.72016	1.91726	2.13696	2.38182	2.65474	2.95894	3.298	3.6759	4.09711	4.56658	5.08985	5.67307	6.32313	7.04767	7.85524	8.75534	9.75858	10.8768	12.1231	13.5122	15.0606	16.7863	18.7098	20.8536	23.2432	25.9065	28.8751	32.1837	35.8716	39.9819	44.5633	49.6697	55.3611	61.7047	68.7752	76.6559	85.4396	95.2298	106.142	118.304	131.86	146.97	163.81
	175	1	1.11815	1.25026	1.39797	1.56314	1.74782	1.95432	2.18522	2.4434	2.73208	3.05487	3.4158	3.81937	4.27062	4.77519	5.33937	5.97021	6.67558	7.46428	8.34617	9.33226	10.4348	11.6677	13.0462	14.5876	16.3111	18.2382	20.393	22.8024	25.4965	28.5089	31.8772	35.6434	39.8546	44.5633	49.8284	55.7155	62.2982	69.6586	77.8887	87.0911	97.3807	108.886	121.751	136.135	152.219	170.204	190.313
	180	1	1.12172	1.25826	1.41142	1.58322	1.77593	1.9921	2.23458	2.50657	2.81168	3.15392	3.53782	3.96845	4.45149	4.99333	5.60113	6.28291	7.04767	7.90552	8.8678	9.9472	11.158	12.5162	14.0396	15.7486	17.6655	19.8158	22.2278	24.9334	27.9683	31.3726	35.1914	39.4749	44.2799	49.6697	55.7155	62.4973	70.1046	78.6378	88.2097	98.9467	110.991	124.501	139.655	156.654	175.722	197.111	221.104
	185	1	1.12531	1.26631	1.42499	1.60355	1.80449	2.0306	2.28505	2.57138	2.89359	3.25617	3.66419	4.12334	4.64002	5.22144	5.87572	6.61198	7.44051	8.37285	9.42202	10.6027	11.9312	13.4263	15.1087	17.0019	19.1323	21.5298	24.2276	27.2634	30.6797	34.5241	38.8501	43.7183	49.1965	55.3611	62.2982	70.1046	78.8891	88.7744	99.8984	112.416	126.503	142.354	160.192	180.265	202.854	228.272	256.876
	190	1	1.1289	1.27442	1.4387	1.62415	1.83351	2.06985	2.33666	2.63786	2.97788	3.36174	3.79508	4.28427	4.83653	5.45997	6.16377	6.95829	7.85524	8.8678	10.0109	11.3013	12.7581	14.4026	16.2591	18.355	20.721	23.392	26.4073	29.8112	33.654	37.9921	42.8893	48.4179	54.659	61.7047	69.6586	78.6378	88.7744	100.218	113.136	127.719	144.183	162.768	183.75	207.435	234.174	264.36	298.437
	195	1	1.13251	1.28258	1.45253	1.64501	1.86299	2.10986	2.38943	2.70606	3.06464	3.47073	3.93064	4.45149	5.04136	5.70939	6.46594	7.32275	8.29308	9.392	10.6365	12.046	13.6422	15.4499	17.4972	19.8158	22.4416	25.4153	28.7831	32.5971	36.9166	41.8084	47.3484	53.6226	60.7281	68.7752	77.8887	88.2097	99.8984	113.136	128.128	145.106	164.334	186.11	210.771	238.701	270.331	306.152	346.721
	200	1	1.13613	1.29079	1.4665	1.66614	1.89295	2.15064	2.4434	2.77602	3.15392	3.58326	4.07105	4.62523	5.25487	5.97021	6.78293	7.70628	8.75534	9.9472	11.3013	12.8397	14.5876	16.5734	18.8295	21.3928	24.305	27.6136	31.3726	35.6434	40.4955	46.0081	52.2712	59.3868	67.4711	76.6559	87.0911	98.9467	112.416	127.719	145.106	164.859	187.301	212.798	241.766	274.678	312.07	354.552	402.817
	Background concentration	1-PAF
	1e-08	1	1	1	1	1	1	1	1	1	1	1	1	1	1	1	1	1	1	1	1	1	1	1	1	1	1	1	1	1	1	1	1	1	1	1	1	1	1	1	1	1	1	1	1	1	1	1	1
	5	1	1.0032	1.0064	1.00962	1.01284	1.01608	1.01933	1.02259	1.02585	1.02913	1.03242	1.03572	1.03903	1.04235	1.04568	1.04902	1.05238	1.05574	1.05911	1.0625	1.06589	1.0693	1.07272	1.07615	1.07958	1.08303	1.0865	1.08997	1.09345	1.09695	1.10045	1.10397	1.1075	1.11104	1.11459	1.11815	1.12172	1.12531	1.1289	1.13251	1.13613	1.13976	1.1434	1.14706	1.15072	1.1544	1.15809	1.16179
	10	1	1.0064	1.01284	1.01933	1.02585	1.03242	1.03903	1.04568	1.05238	1.05911	1.06589	1.07272	1.07958	1.0865	1.09345	1.10045	1.1075	1.11459	1.12172	1.1289	1.13613	1.1434	1.15072	1.15809	1.1655	1.17296	1.18047	1.18803	1.19564	1.20329	1.21099	1.21875	1.22655	1.2344	1.2423	1.25026	1.25826	1.26631	1.27442	1.28258	1.29079	1.29905	1.30737	1.31574	1.32416	1.33264	1.34117	1.34976
	15	1	1.00962	1.01933	1.02913	1.03903	1.04902	1.05911	1.0693	1.07958	1.08997	1.10045	1.11104	1.12172	1.13251	1.1434	1.1544	1.1655	1.17671	1.18803	1.19946	1.21099	1.22264	1.2344	1.24627	1.25826	1.27036	1.28258	1.29492	1.30737	1.31994	1.33264	1.34546	1.3584	1.37146	1.38465	1.39797	1.41142	1.42499	1.4387	1.45253	1.4665	1.48061	1.49485	1.50923	1.52374	1.5384	1.55319	1.56813
	20	1	1.01284	1.02585	1.03903	1.05238	1.06589	1.07958	1.09345	1.1075	1.12172	1.13613	1.15072	1.1655	1.18047	1.19564	1.21099	1.22655	1.2423	1.25826	1.27442	1.29079	1.30737	1.32416	1.34117	1.3584	1.37585	1.39352	1.41142	1.42955	1.44791	1.4665	1.48534	1.50442	1.52374	1.54331	1.56314	1.58322	1.60355	1.62415	1.64501	1.66614	1.68754	1.70922	1.73117	1.75341	1.77593	1.79874	1.82184
	25	1	1.01608	1.03242	1.04902	1.06589	1.08303	1.10045	1.11815	1.13613	1.1544	1.17296	1.19183	1.21099	1.23047	1.25026	1.27036	1.29079	1.31155	1.33264	1.35407	1.37585	1.39797	1.42045	1.44329	1.4665	1.49009	1.51405	1.5384	1.56314	1.58828	1.61382	1.63977	1.66614	1.69293	1.72016	1.74782	1.77593	1.80449	1.83351	1.86299	1.89295	1.92339	1.95432	1.98575	2.01768	2.05013	2.0831	2.1166
	30	1	1.01933	1.03903	1.05911	1.07958	1.10045	1.12172	1.1434	1.1655	1.18803	1.21099	1.2344	1.25826	1.28258	1.30737	1.33264	1.3584	1.38465	1.41142	1.4387	1.4665	1.49485	1.52374	1.55319	1.58322	1.61382	1.64501	1.67681	1.70922	1.74225	1.77593	1.81025	1.84524	1.88091	1.91726	1.95432	1.9921	2.0306	2.06985	2.10986	2.15064	2.1922	2.23458	2.27777	2.32179	2.36667	2.41241	2.45904
	35	1	1.02259	1.04568	1.0693	1.09345	1.11815	1.1434	1.16923	1.19564	1.22264	1.25026	1.27849	1.30737	1.3369	1.36709	1.39797	1.42955	1.46183	1.49485	1.52861	1.56314	1.59844	1.63455	1.67146	1.70922	1.74782	1.7873	1.82766	1.86894	1.91116	1.95432	1.99846	2.0436	2.08976	2.13696	2.18522	2.23458	2.28505	2.33666	2.38943	2.4434	2.49859	2.55502	2.61273	2.67174	2.73208	2.79379	2.85689
	40	1	1.02585	1.05238	1.07958	1.1075	1.13613	1.1655	1.19564	1.22655	1.25826	1.29079	1.32416	1.3584	1.39352	1.42955	1.4665	1.50442	1.54331	1.58322	1.62415	1.66614	1.70922	1.75341	1.79874	1.84524	1.89295	1.94189	1.9921	2.0436	2.09643	2.15064	2.20624	2.26328	2.32179	2.38182	2.4434	2.50657	2.57138	2.63786	2.70606	2.77602	2.84779	2.92142	2.99695	3.07443	3.15392	3.23546	3.31911
	45	1	1.02913	1.05911	1.08997	1.12172	1.1544	1.18803	1.22264	1.25826	1.29492	1.33264	1.37146	1.41142	1.45253	1.49485	1.5384	1.58322	1.62934	1.67681	1.72565	1.77593	1.82766	1.88091	1.9357	1.9921	2.05013	2.10986	2.17132	2.23458	2.29968	2.36667	2.43562	2.50657	2.5796	2.65474	2.73208	2.81168	2.89359	2.97788	3.06464	3.15392	3.2458	3.34036	3.43767	3.53782	3.64088	3.74695	3.85611
	50	1	1.03242	1.06589	1.10045	1.13613	1.17296	1.21099	1.25026	1.29079	1.33264	1.37585	1.42045	1.4665	1.51405	1.56314	1.61382	1.66614	1.72016	1.77593	1.83351	1.89295	1.95432	2.01768	2.0831	2.15064	2.22036	2.29235	2.36667	2.4434	2.52262	2.60441	2.68884	2.77602	2.86602	2.95894	3.05487	3.15392	3.25617	3.36174	3.47073	3.58326	3.69943	3.81937	3.9432	4.07105	4.20303	4.3393	4.47999
	55	1	1.03572	1.07272	1.11104	1.15072	1.19183	1.2344	1.27849	1.32416	1.37146	1.42045	1.47119	1.52374	1.57817	1.63455	1.69293	1.75341	1.81604	1.88091	1.9481	2.01768	2.08976	2.1644	2.24172	2.32179	2.40473	2.49063	2.5796	2.67174	2.76718	2.86602	2.9684	3.07443	3.18425	3.298	3.4158	3.53782	3.66419	3.79508	3.93064	4.07105	4.21647	4.36708	4.52308	4.68464	4.85198	5.0253	5.20481
	60	1	1.03903	1.07958	1.12172	1.1655	1.21099	1.25826	1.30737	1.3584	1.41142	1.4665	1.52374	1.58322	1.64501	1.70922	1.77593	1.84524	1.91726	1.9921	2.06985	2.15064	2.23458	2.32179	2.41241	2.50657	2.60441	2.70606	2.81168	2.92142	3.03544	3.15392	3.27702	3.40492	3.53782	3.6759	3.81937	3.96845	4.12334	4.28427	4.45149	4.62523	4.80576	4.99333	5.18823	5.39073	5.60113	5.81974	6.04689
	65	1	1.04235	1.0865	1.13251	1.18047	1.23047	1.28258	1.3369	1.39352	1.45253	1.51405	1.57817	1.64501	1.71468	1.7873	1.86299	1.94189	2.02413	2.10986	2.19921	2.29235	2.38943	2.49063	2.59611	2.70606	2.82066	2.94012	3.06464	3.19443	3.32972	3.47073	3.61772	3.77094	3.93064	4.09711	4.27062	4.45149	4.64002	4.83653	5.04136	5.25487	5.47742	5.70939	5.95119	6.20323	6.46594	6.73978	7.02522
	70	1	1.04568	1.09345	1.1434	1.19564	1.25026	1.30737	1.36709	1.42955	1.49485	1.56314	1.63455	1.70922	1.7873	1.86894	1.95432	2.0436	2.13696	2.23458	2.33666	2.4434	2.55502	2.67174	2.79379	2.92142	3.05487	3.19443	3.34036	3.49295	3.65252	3.81937	3.99385	4.1763	4.36708	4.56658	4.77519	4.99333	5.22144	5.45997	5.70939	5.97021	6.24294	6.52813	6.82635	7.13819	7.46428	7.80527	8.16183
	75	1	1.04902	1.10045	1.1544	1.21099	1.27036	1.33264	1.39797	1.4665	1.5384	1.61382	1.69293	1.77593	1.86299	1.95432	2.05013	2.15064	2.25607	2.36667	2.48269	2.60441	2.73208	2.86602	3.00653	3.15392	3.30854	3.47073	3.64088	3.81937	4.00661	4.20303	4.40908	4.62523	4.85198	5.08985	5.33937	5.60113	5.87572	6.16377	6.46594	6.78293	7.11546	7.46428	7.83021	8.21408	8.61677	9.0392	9.48233
	80	1	1.05238	1.1075	1.1655	1.22655	1.29079	1.3584	1.42955	1.50442	1.58322	1.66614	1.75341	1.84524	1.94189	2.0436	2.15064	2.26328	2.38182	2.50657	2.63786	2.77602	2.92142	3.07443	3.23546	3.40492	3.58326	3.77094	3.96845	4.1763	4.39504	4.62523	4.86749	5.12243	5.39073	5.67307	5.97021	6.28291	6.61198	6.95829	7.32275	7.70628	8.10991	8.53468	8.9817	9.45213	9.9472	10.4682	11.0165
	85	1	1.05574	1.11459	1.17671	1.2423	1.31155	1.38465	1.46183	1.54331	1.62934	1.72016	1.81604	1.91726	2.02413	2.13696	2.25607	2.38182	2.51458	2.65474	2.80272	2.95894	3.12387	3.298	3.48182	3.6759	3.88079	4.09711	4.32548	4.56658	4.82112	5.08985	5.37355	5.67307	5.98929	6.32313	6.67558	7.04767	7.44051	7.85524	8.29308	8.75534	9.24336	9.75858	10.3025	10.8768	11.483	12.1231	12.7988
	90	1	1.05911	1.12172	1.18803	1.25826	1.33264	1.41142	1.49485	1.58322	1.67681	1.77593	1.88091	1.9921	2.10986	2.23458	2.36667	2.50657	2.65474	2.81168	2.97788	3.15392	3.34036	3.53782	3.74695	3.96845	4.20303	4.45149	4.71463	4.99333	5.28851	5.60113	5.93223	6.28291	6.65431	7.04767	7.46428	7.90552	8.37285	8.8678	9.392	9.9472	10.5352	11.158	11.8176	12.5162	13.256	14.0396	14.8696
	95	1	1.0625	1.1289	1.19946	1.27442	1.35407	1.4387	1.52861	1.62415	1.72565	1.83351	1.9481	2.06985	2.19921	2.33666	2.48269	2.63786	2.80272	2.97788	3.164	3.36174	3.57184	3.79508	4.03226	4.28427	4.55203	4.83653	5.1388	5.45997	5.8012	6.16377	6.54899	6.95829	7.39318	7.85524	8.34617	8.8678	9.42202	10.0109	10.6365	11.3013	12.0076	12.7581	13.5554	14.4026	15.3028	16.2591	17.2753
	100	1	1.06589	1.13613	1.21099	1.29079	1.37585	1.4665	1.56314	1.66614	1.77593	1.89295	2.01768	2.15064	2.29235	2.4434	2.60441	2.77602	2.95894	3.15392	3.36174	3.58326	3.81937	4.07105	4.3393	4.62523	4.93001	5.25487	5.60113	5.97021	6.36361	6.78293	7.22988	7.70628	8.21408	8.75534	9.33226	9.9472	10.6027	11.3013	12.046	12.8397	13.6858	14.5876	15.5488	16.5734	17.6655	18.8295	20.0703
	105	1	1.0693	1.1434	1.22264	1.30737	1.39797	1.49485	1.59844	1.70922	1.82766	1.95432	2.08976	2.23458	2.38943	2.55502	2.73208	2.92142	3.12387	3.34036	3.57184	3.81937	4.08406	4.36708	4.66972	4.99333	5.33937	5.70939	6.10505	6.52813	6.98053	7.46428	7.98156	8.53468	9.12614	9.75858	10.4348	11.158	11.9312	12.7581	13.6422	14.5876	15.5985	16.6795	17.8354	19.0714	20.393	21.8063	23.3175
	110	1	1.07272	1.15072	1.2344	1.32416	1.42045	1.52374	1.63455	1.75341	1.88091	2.01768	2.1644	2.32179	2.49063	2.67174	2.86602	3.07443	3.298	3.53782	3.79508	4.07105	4.36708	4.68464	5.0253	5.39073	5.78272	6.20323	6.65431	7.13819	7.65726	8.21408	8.81139	9.45213	10.1395	10.8768	11.6677	12.5162	13.4263	14.4026	15.4499	16.5734	17.7786	19.0714	20.4582	21.9459	23.5417	25.2536	27.09
	115	1	1.07615	1.15809	1.24627	1.34117	1.44329	1.55319	1.67146	1.79874	1.9357	2.0831	2.24172	2.41241	2.59611	2.79379	3.00653	3.23546	3.48182	3.74695	4.03226	4.3393	4.66972	5.0253	5.40795	5.81974	6.26289	6.73978	7.25299	7.80527	8.3996	9.0392	9.72749	10.4682	11.2653	12.1231	13.0462	14.0396	15.1087	16.2591	17.4972	18.8295	20.2633	21.8063	23.4667	25.2536	27.1766	29.246	31.4729
	120	1	1.07958	1.1655	1.25826	1.3584	1.4665	1.58322	1.70922	1.84524	1.9921	2.15064	2.32179	2.50657	2.70606	2.92142	3.15392	3.40492	3.6759	3.96845	4.28427	4.62523	4.99333	5.39073	5.81974	6.28291	6.78293	7.32275	7.90552	8.53468	9.21391	9.9472	10.7388	11.5935	12.5162	13.5122	14.5876	15.7486	17.0019	18.355	19.8158	21.3928	23.0953	24.9334	26.9177	29.0599	31.3726	33.8694	36.5649
	125	1	1.08303	1.17296	1.27036	1.37585	1.49009	1.61382	1.74782	1.89295	2.05013	2.22036	2.40473	2.60441	2.82066	3.05487	3.30854	3.58326	3.88079	4.20303	4.55203	4.93001	5.33937	5.78272	6.26289	6.78293	7.34615	7.95613	8.61677	9.33226	10.1072	10.9464	11.8553	12.8397	13.9059	15.0606	16.3111	17.6655	19.1323	20.721	22.4416	24.305	26.3231	28.5089	30.8761	33.4399	36.2166	39.2238	42.4807
	130	1	1.0865	1.18047	1.28258	1.39352	1.51405	1.64501	1.7873	1.94189	2.10986	2.29235	2.49063	2.70606	2.94012	3.19443	3.47073	3.77094	4.09711	4.45149	4.83653	5.25487	5.70939	6.20323	6.73978	7.32275	7.95613	8.64431	9.392	10.2044	11.087	12.046	13.0879	14.22	15.4499	16.7863	18.2382	19.8158	21.5298	23.392	25.4153	27.6136	30.0021	32.5971	35.4166	38.48	41.8084	45.4247	49.3537
	135	1	1.08997	1.18803	1.29492	1.41142	1.5384	1.67681	1.82766	1.9921	2.17132	2.36667	2.5796	2.81168	3.06464	3.34036	3.64088	3.96845	4.32548	4.71463	5.1388	5.60113	6.10505	6.65431	7.25299	7.90552	8.61677	9.392	10.237	11.158	12.1618	13.256	14.4486	15.7486	17.1654	18.7098	20.393	22.2278	24.2276	26.4073	28.7831	31.3726	34.1952	37.2716	40.6249	44.2799	48.2636	52.6058	57.3387
	140	1	1.09345	1.19564	1.30737	1.42955	1.56314	1.70922	1.86894	2.0436	2.23458	2.4434	2.67174	2.92142	3.19443	3.49295	3.81937	4.1763	4.56658	4.99333	5.45997	5.97021	6.52813	7.13819	7.80527	8.53468	9.33226	10.2044	11.158	12.2007	13.3409	14.5876	15.9508	17.4415	19.0714	20.8536	22.8024	24.9334	27.2634	29.8112	32.5971	35.6434	38.9743	42.6165	46.5991	50.9538	55.7155	60.9222	66.6155
	145	1	1.09695	1.20329	1.31994	1.44791	1.58828	1.74225	1.91116	2.09643	2.29968	2.52262	2.76718	3.03544	3.32972	3.65252	4.00661	4.39504	4.82112	5.28851	5.8012	6.36361	6.98053	7.65726	8.3996	9.21391	10.1072	11.087	12.1618	13.3409	14.6342	16.053	17.6092	19.3164	21.189	23.2432	25.4965	27.9683	30.6797	33.654	36.9166	40.4955	44.4214	48.7278	53.4518	58.6337	64.318	70.5534	77.3932
	150	1	1.10045	1.21099	1.33264	1.4665	1.61382	1.77593	1.95432	2.15064	2.36667	2.60441	2.86602	3.15392	3.47073	3.81937	4.20303	4.62523	5.08985	5.60113	6.16377	6.78293	7.46428	8.21408	9.0392	9.9472	10.9464	12.046	13.256	14.5876	16.053	17.6655	19.44	21.3928	23.5417	25.9065	28.5089	31.3726	34.5241	37.9921	41.8084	46.0081	50.6297	55.7155	61.3122	67.4711	74.2487	81.7071	89.9147
	155	1	1.10397	1.21875	1.34546	1.48534	1.63977	1.81025	1.99846	2.20624	2.43562	2.68884	2.9684	3.27702	3.61772	3.99385	4.40908	4.86749	5.37355	5.93223	6.54899	7.22988	7.98156	8.81139	9.72749	10.7388	11.8553	13.0879	14.4486	15.9508	17.6092	19.44	21.4612	23.6924	26.1557	28.8751	31.8772	35.1914	38.8501	42.8893	47.3484	52.2712	57.7057	63.7053	70.3286	77.6405	85.7127	94.6241	104.462
	160	1	1.1075	1.22655	1.3584	1.50442	1.66614	1.84524	2.0436	2.26328	2.50657	2.77602	3.07443	3.40492	3.77094	4.1763	4.62523	5.12243	5.67307	6.28291	6.95829	7.70628	8.53468	9.45213	10.4682	11.5935	12.8397	14.22	15.7486	17.4415	19.3164	21.3928	23.6924	26.2393	29.0599	32.1837	35.6434	39.4749	43.7183	48.4179	53.6226	59.3868	65.7707	72.8408	80.6709	89.3427	98.9467	109.583	121.363
	165	1	1.11104	1.2344	1.37146	1.52374	1.69293	1.88091	2.08976	2.32179	2.5796	2.86602	3.18425	3.53782	3.93064	4.36708	4.85198	5.39073	5.98929	6.65431	7.39318	8.21408	9.12614	10.1395	11.2653	12.5162	13.9059	15.4499	17.1654	19.0714	21.189	23.5417	26.1557	29.0599	32.2866	35.8716	39.8546	44.2799	49.1965	54.659	60.7281	67.4711	74.9628	83.2864	92.5341	102.809	114.224	126.907	140.998
	170	1	1.11459	1.2423	1.38465	1.54331	1.72016	1.91726	2.13696	2.38182	2.65474	2.95894	3.298	3.6759	4.09711	4.56658	5.08985	5.67307	6.32313	7.04767	7.85524	8.75534	9.75858	10.8768	12.1231	13.5122	15.0606	16.7863	18.7098	20.8536	23.2432	25.9065	28.8751	32.1837	35.8716	39.9819	44.5633	49.6697	55.3611	61.7047	68.7752	76.6559	85.4396	95.2298	106.142	118.304	131.86	146.97	163.81
	175	1	1.11815	1.25026	1.39797	1.56314	1.74782	1.95432	2.18522	2.4434	2.73208	3.05487	3.4158	3.81937	4.27062	4.77519	5.33937	5.97021	6.67558	7.46428	8.34617	9.33226	10.4348	11.6677	13.0462	14.5876	16.3111	18.2382	20.393	22.8024	25.4965	28.5089	31.8772	35.6434	39.8546	44.5633	49.8284	55.7155	62.2982	69.6586	77.8887	87.0911	97.3807	108.886	121.751	136.135	152.219	170.204	190.313
	180	1	1.12172	1.25826	1.41142	1.58322	1.77593	1.9921	2.23458	2.50657	2.81168	3.15392	3.53782	3.96845	4.45149	4.99333	5.60113	6.28291	7.04767	7.90552	8.8678	9.9472	11.158	12.5162	14.0396	15.7486	17.6655	19.8158	22.2278	24.9334	27.9683	31.3726	35.1914	39.4749	44.2799	49.6697	55.7155	62.4973	70.1046	78.6378	88.2097	98.9467	110.991	124.501	139.655	156.654	175.722	197.111	221.104
	185	1	1.12531	1.26631	1.42499	1.60355	1.80449	2.0306	2.28505	2.57138	2.89359	3.25617	3.66419	4.12334	4.64002	5.22144	5.87572	6.61198	7.44051	8.37285	9.42202	10.6027	11.9312	13.4263	15.1087	17.0019	19.1323	21.5298	24.2276	27.2634	30.6797	34.5241	38.8501	43.7183	49.1965	55.3611	62.2982	70.1046	78.8891	88.7744	99.8984	112.416	126.503	142.354	160.192	180.265	202.854	228.272	256.876
	190	1	1.1289	1.27442	1.4387	1.62415	1.83351	2.06985	2.33666	2.63786	2.97788	3.36174	3.79508	4.28427	4.83653	5.45997	6.16377	6.95829	7.85524	8.8678	10.0109	11.3013	12.7581	14.4026	16.2591	18.355	20.721	23.392	26.4073	29.8112	33.654	37.9921	42.8893	48.4179	54.659	61.7047	69.6586	78.6378	88.7744	100.218	113.136	127.719	144.183	162.768	183.75	207.435	234.174	264.36	298.437
	195	1	1.13251	1.28258	1.45253	1.64501	1.86299	2.10986	2.38943	2.70606	3.06464	3.47073	3.93064	4.45149	5.04136	5.70939	6.46594	7.32275	8.29308	9.392	10.6365	12.046	13.6422	15.4499	17.4972	19.8158	22.4416	25.4153	28.7831	32.5971	36.9166	41.8084	47.3484	53.6226	60.7281	68.7752	77.8887	88.2097	99.8984	113.136	128.128	145.106	164.334	186.11	210.771	238.701	270.331	306.152	346.721
	200	1	1.13613	1.29079	1.4665	1.66614	1.89295	2.15064	2.4434	2.77602	3.15392	3.58326	4.07105	4.62523	5.25487	5.97021	6.78293	7.70628	8.75534	9.9472	11.3013	12.8397	14.5876	16.5734	18.8295	21.3928	24.305	27.6136	31.3726	35.6434	40.4955	46.0081	52.2712	59.3868	67.4711	76.6559	87.0911	98.9467	112.416	127.719	145.106	164.859	187.301	212.798	241.766	274.678	312.07	354.552	402.817
[truncated: 17 more columns]

## Sheet: Walking
Supplementary file for Tainio et al. manuscript (title: Can air pollution negate the health benefits of cycling and walking?), submitted to Preventive Medicine in 2015.
	Walking MET	4		Alternative dose-response forms						Activity	Ventilation rate	Duration per week (h)
	RR of walking	0.9		0.9	0.9	0.9	0.9	0.9		sleep	0.27	56
	Background contrast	11.25								Rest	0.609	112
	Power-log	0.5		0.25	0.375	0.5	0.75	1		Walk	1.37	-
	RR per 1 METh/week	0.969076
	Background AP to walking AP	1.1
	RR for PM2.5	1.07			Green:	PAF less than 1 and benefits increases while walking increases
					Yellow	PAF less than 1 but harms increasing while walking increases
					Red:	PAF more than 1 (harms higher than benefit)
PAF (PA) x PAF (PM2.5)	Background PM2.5 concentration	PAF x PAF
	Walking/day (min)	0	15	30	45	60	75	90	105	120	135	150	165	180	195	210	225	240	255	270	285	300	315	330	345	360	375	390	405	420	435	450	465	480	495	510	525	540	555	570	585	600	615	630	645	660	675	690	705
	1e-08	1	0.92025	0.88911	0.865931	0.846861	0.830408	0.815808	0.802609	0.790516	0.779324	0.768884	0.759084	0.749837	0.741073	0.732738	0.724784	0.717173	0.709873	0.702856	0.696097	0.689577	0.683277	0.67718	0.671273	0.665543	0.659979	0.65457	0.649307	0.644182	0.639187	0.634315	0.62956	0.624916	0.620377	0.615939	0.611597	0.607346	0.603183	0.599103	0.595104	0.591182	0.587335	0.583558	0.57985	0.576208	0.57263	0.569113	0.565656
	5	1	0.920838	0.890245	0.86759	0.849025	0.833061	0.818937	0.806202	0.794561	0.783812	0.773805	0.76443	0.755599	0.747245	0.739312	0.731753	0.724531	0.717614	0.710974	0.704587	0.698432	0.692493	0.686752	0.681196	0.675812	0.67059	0.665518	0.660589	0.655793	0.651123	0.646573	0.642135	0.637805	0.633577	0.629446	0.625407	0.621457	0.617591	0.613805	0.610097	0.606463	0.602901	0.599406	0.595978	0.592613	0.589308	0.586063	0.582874
	10	1	0.921425	0.891382	0.869252	0.851194	0.835723	0.822078	0.80981	0.798627	0.788325	0.778758	0.769813	0.761407	0.753469	0.745945	0.73879	0.731965	0.72544	0.719186	0.71318	0.707401	0.701833	0.696459	0.691265	0.68624	0.681371	0.67665	0.672067	0.667613	0.663282	0.659067	0.654962	0.65096	0.647058	0.643249	0.639529	0.635895	0.632343	0.628868	0.625468	0.622139	0.618879	0.615685	0.612554	0.609484	0.606472	0.603517	0.600617
	15	1	0.922013	0.89252	0.870918	0.853369	0.838393	0.825231	0.813435	0.802714	0.792865	0.783742	0.775235	0.767258	0.759744	0.752638	0.745894	0.739475	0.73335	0.727492	0.721877	0.716485	0.711299	0.706303	0.701484	0.696828	0.692326	0.687968	0.683744	0.679646	0.675668	0.671803	0.668044	0.664387	0.660825	0.657354	0.653971	0.650669	0.647447	0.644301	0.641226	0.638221	0.635281	0.632406	0.629591	0.626836	0.624136	0.621492	0.618899
	20	1	0.922602	0.893659	0.872586	0.85555	0.841072	0.828396	0.817076	0.806821	0.79743	0.788758	0.780695	0.773155	0.766071	0.75939	0.753066	0.747063	0.741348	0.735895	0.730681	0.725686	0.720893	0.716287	0.711853	0.70758	0.703457	0.699475	0.695624	0.691897	0.688286	0.684785	0.681388	0.67809	0.674885	0.671769	0.668738	0.665787	0.662913	0.660112	0.657381	0.654717	0.652118	0.649581	0.647103	0.644681	0.642315	0.640001	0.637738
	25	1	0.923191	0.8948	0.874258	0.857736	0.843759	0.831573	0.820733	0.81095	0.802022	0.793806	0.786193	0.779097	0.772452	0.766203	0.760308	0.754728	0.749432	0.744394	0.739592	0.735005	0.730617	0.726411	0.722376	0.718498	0.714767	0.711174	0.70771	0.704368	0.701139	0.698018	0.694999	0.692076	0.689245	0.6865	0.683839	0.681255	0.678747	0.676311	0.673943	0.671641	0.669401	0.667222	0.665101	0.663035	0.661023	0.659062	0.657151
	30	1	0.92378	0.895943	0.875933	0.859928	0.846455	0.834762	0.824407	0.815099	0.806641	0.798887	0.79173	0.785084	0.778885	0.773078	0.767619	0.762471	0.757604	0.752992	0.748612	0.744444	0.740471	0.736679	0.733054	0.729584	0.726259	0.72307	0.720007	0.717063	0.714232	0.711507	0.708881	0.706351	0.70391	0.701555	0.69928	0.697083	0.69496	0.692908	0.690922	0.689001	0.687142	0.685343	0.6836	0.681911	0.680276	0.678691	0.677155
	35	1	0.924369	0.897087	0.877611	0.862125	0.849159	0.837964	0.828097	0.81927	0.811286	0.804	0.797305	0.791118	0.785372	0.780014	0.775	0.770294	0.765866	0.761689	0.757742	0.754004	0.750459	0.747092	0.74389	0.740841	0.737936	0.735164	0.732517	0.729988	0.72757	0.725256	0.723041	0.72092	0.718887	0.716939	0.715071	0.713279	0.711561	0.709912	0.708329	0.706811	0.705354	0.703955	0.702613	0.701325	0.700089	0.698904	0.697767
	40	1	0.924959	0.898232	0.879292	0.864328	0.851872	0.841178	0.831803	0.823462	0.815958	0.809146	0.802921	0.797198	0.791913	0.787012	0.782452	0.778198	0.774218	0.770487	0.766983	0.763687	0.760581	0.757652	0.754886	0.752272	0.7498	0.74746	0.745245	0.743146	0.741156	0.739271	0.737484	0.735789	0.734183	0.73266	0.731218	0.729851	0.728557	0.727333	0.726175	0.725081	0.724047	0.723073	0.722155	0.721291	0.72048	0.719719	0.719007
	45	1	0.92555	0.899379	0.880977	0.866536	0.854594	0.844404	0.835526	0.827676	0.820656	0.814325	0.808575	0.803325	0.798508	0.794073	0.789976	0.786182	0.782661	0.779386	0.776337	0.773494	0.77084	0.768361	0.766045	0.76388	0.761855	0.759962	0.758193	0.75654	0.754997	0.753557	0.752215	0.750965	0.749804	0.748727	0.747729	0.746808	0.74596	0.745182	0.74447	0.743823	0.743237	0.74271	0.742241	0.741826	0.741465	0.741154	0.740893
	50	1	0.92614	0.900527	0.882665	0.868751	0.857325	0.847643	0.839266	0.831911	0.825382	0.819537	0.81427	0.809498	0.805158	0.801197	0.797572	0.794248	0.791195	0.788388	0.785805	0.783426	0.781237	0.779222	0.777369	0.775666	0.774104	0.772674	0.771367	0.770176	0.769096	0.768119	0.76724	0.766454	0.765758	0.765145	0.764614	0.764159	0.763778	0.763468	0.763226	0.763049	0.762935	0.762881	0.762885	0.762946	0.76306	0.763228	0.763446
	55	1	0.926731	0.901677	0.884356	0.87097	0.860064	0.850894	0.843023	0.836168	0.830135	0.824782	0.820004	0.81572	0.811864	0.808386	0.805242	0.802398	0.799823	0.797494	0.795388	0.793487	0.791774	0.790236	0.78886	0.787634	0.78655	0.785598	0.784769	0.784058	0.783458	0.782962	0.782565	0.782263	0.782051	0.781924	0.78188	0.781913	0.782023	0.782204	0.782455	0.782773	0.783155	0.783599	0.784104	0.784666	0.785285	0.785959	0.786685
	60	1	0.927323	0.902828	0.88605	0.873196	0.862812	0.854157	0.846796	0.840447	0.834915	0.830061	0.825779	0.821989	0.818626	0.815638	0.812985	0.81063	0.808545	0.806705	0.805088	0.803677	0.802454	0.801406	0.800521	0.799787	0.799196	0.798738	0.798405	0.79819	0.798088	0.798092	0.798197	0.798398	0.79869	0.799071	0.799535	0.80008	0.800702	0.801399	0.802168	0.803006	0.803911	0.80488	0.805912	0.807005	0.808157	0.809367	0.810632
	65	1	0.927915	0.903981	0.887747	0.875427	0.865568	0.857433	0.850586	0.844747	0.839723	0.835374	0.831595	0.828306	0.825443	0.822956	0.820802	0.818948	0.817363	0.816023	0.814907	0.813997	0.813277	0.812734	0.812354	0.812128	0.812045	0.812097	0.812277	0.812577	0.812992	0.813514	0.81414	0.814865	0.815684	0.816593	0.817589	0.818669	0.819829	0.821066	0.822378	0.823762	0.825217	0.826739	0.828328	0.82998	0.831696	0.833472	0.835307
	70	1	0.928507	0.905135	0.889448	0.877664	0.868334	0.860721	0.854393	0.84907	0.844559	0.84072	0.837452	0.834672	0.832318	0.83034	0.828695	0.82735	0.826276	0.825448	0.824845	0.82445	0.824247	0.824222	0.824362	0.824659	0.825101	0.825681	0.826391	0.827223	0.828173	0.829235	0.830403	0.831672	0.833039	0.8345	0.836051	0.837689	0.839411	0.841215	0.843097	0.845055	0.847087	0.849192	0.851366	0.853609	0.855919	0.858295	0.860734
	75	1	0.929099	0.906291	0.891152	0.879907	0.871108	0.864023	0.858218	0.853415	0.849422	0.846101	0.843349	0.841086	0.83925	0.837789	0.836664	0.835839	0.835286	0.834982	0.834905	0.835037	0.835364	0.835872	0.836548	0.837383	0.838367	0.839491	0.840749	0.842134	0.843639	0.845259	0.84699	0.848826	0.850764	0.8528	0.85493	0.857152	0.859462	0.861858	0.864337	0.866898	0.869537	0.872254	0.875046	0.877911	0.880849	0.883857	0.886935
	80	1	0.929692	0.907448	0.892859	0.882155	0.873892	0.867336	0.862059	0.857781	0.854313	0.851517	0.849289	0.847551	0.84624	0.845306	0.844709	0.844415	0.844395	0.844626	0.845087	0.845761	0.846632	0.847687	0.848914	0.850304	0.851846	0.853533	0.855357	0.857313	0.859393	0.861593	0.863908	0.866334	0.868866	0.871501	0.874235	0.877067	0.879992	0.883008	0.886113	0.889306	0.892583	0.895943	0.899384	0.902905	0.906504	0.910181	0.913933
	85	1	0.930286	0.908607	0.89457	0.884409	0.876684	0.870663	0.865917	0.862171	0.859233	0.856967	0.85527	0.854064	0.853287	0.85289	0.852832	0.853079	0.853603	0.854381	0.855393	0.856622	0.858051	0.859669	0.861463	0.863423	0.865542	0.867809	0.870219	0.872765	0.875441	0.878243	0.881164	0.884202	0.887353	0.890612	0.893976	0.897444	0.901012	0.904677	0.908438	0.912293	0.916239	0.920275	0.924399	0.92861	0.932907	0.937288	0.941753
	90	1	0.930879	0.909767	0.896284	0.886669	0.879485	0.874002	0.869793	0.866582	0.864181	0.862452	0.861293	0.860628	0.860394	0.860542	0.861032	0.861831	0.862912	0.86425	0.865826	0.867622	0.869625	0.87182	0.874197	0.876746	0.879457	0.882324	0.885339	0.888496	0.891789	0.895214	0.898765	0.902439	0.906233	0.910142	0.914163	0.918295	0.922534	0.926878	0.931325	0.935874	0.940522	0.945267	0.95011	0.955047	0.960079	0.965203	0.970419
	95	1	0.931473	0.910929	0.898001	0.888935	0.882295	0.877354	0.873686	0.871017	0.869157	0.867972	0.867359	0.867242	0.86756	0.868263	0.869312	0.870674	0.872322	0.874232	0.876385	0.878764	0.881354	0.884143	0.887119	0.890274	0.893597	0.897082	0.900722	0.904511	0.908443	0.912513	0.916718	0.921053	0.925515	0.9301	0.934806	0.93963	0.94457	0.949624	0.954789	0.960064	0.965448	0.970939	0.976536	0.982237	0.988042	0.993949	0.999959
	100	1	0.932068	0.912092	0.899721	0.891206	0.885114	0.880719	0.877597	0.875474	0.874162	0.873527	0.873468	0.873907	0.874785	0.876053	0.877671	0.879607	0.881834	0.884329	0.887073	0.890049	0.893242	0.89664	0.900233	0.90401	0.907964	0.912087	0.916372	0.920814	0.925407	0.930147	0.935029	0.94005	0.945207	0.950496	0.955915	0.961461	0.967133	0.972927	0.978844	0.98488	0.991035	0.997308	1.0037	1.0102	1.01682	1.02355	1.0304
	105	1	0.932663	0.913256	0.901445	0.893483	0.887942	0.884097	0.881525	0.879954	0.879196	0.879118	0.879619	0.880623	0.882071	0.883913	0.886111	0.888632	0.891451	0.894543	0.897891	0.901478	0.90529	0.909314	0.91354	0.917959	0.922562	0.927343	0.932294	0.937411	0.942688	0.948121	0.953706	0.959439	0.965318	0.971339	0.9775	0.983799	0.990234	0.996803	1.0035	1.01034	1.0173	1.02439	1.03161	1.03896	1.04643	1.05404	1.06176
	110	1	0.933258	0.914422	0.903172	0.895767	0.890779	0.887488	0.885471	0.884456	0.884259	0.884744	0.885814	0.887391	0.889417	0.891843	0.894631	0.89775	0.901172	0.904875	0.908842	0.913055	0.9175	0.922167	0.927044	0.932123	0.937395	0.942854	0.948493	0.954307	0.960292	0.966443	0.972756	0.979228	0.985857	0.992639	0.999573	1.00666	1.01389	1.02126	1.02879	1.03645	1.04426	1.05221	1.06031	1.06854	1.07691	1.08543	1.09408
	115	1	0.933854	0.91559	0.904902	0.898055	0.893625	0.890891	0.889434	0.888982	0.889351	0.890407	0.892052	0.894211	0.896824	0.899845	0.903234	0.906961	0.910999	0.915327	0.919926	0.92478	0.929876	0.935202	0.940748	0.946505	0.952466	0.958624	0.964973	0.971508	0.978224	0.985118	0.992186	0.999426	1.00683	1.01441	1.02214	1.03004	1.03811	1.04633	1.05471	1.06324	1.07194	1.08079	1.0898	1.09896	1.10828	1.11775	1.12739
	120	1	0.93445	0.916759	0.906636	0.90035	0.89648	0.894308	0.893415	0.893531	0.894472	0.896106	0.898335	0.901083	0.904293	0.907918	0.911919	0.916266	0.920933	0.925899	0.931145	0.936655	0.942418	0.948421	0.954654	0.961109	0.96778	0.974658	0.981739	0.989019	0.996492	1.00415	1.01201	1.02004	1.02826	1.03665	1.04523	1.05398	1.0629	1.072	1.08128	1.09073	1.10035	1.11014	1.12011	1.13025	1.14056	1.15104	1.1617
	125	1	0.935046	0.917929	0.908373	0.902651	0.899344	0.897738	0.897414	0.898103	0.899623	0.901841	0.904661	0.908009	0.911825	0.916064	0.920688	0.925667	0.930976	0.936593	0.942501	0.948684	0.955129	0.961826	0.968766	0.975939	0.983339	0.99096	0.998797	1.00685	1.0151	1.02356	1.03222	1.04108	1.05013	1.05938	1.06883	1.07846	1.08829	1.09831	1.10852	1.11892	1.12951	1.14029	1.15126	1.16242	1.17378	1.18533	1.19707
	130	1	0.935643	0.919101	0.910113	0.904957	0.902218	0.901181	0.901431	0.902699	0.904803	0.907613	0.911033	0.914987	0.919419	0.924283	0.929541	0.935165	0.941128	0.947411	0.953995	0.960866	0.968012	0.975422	0.983086	0.990997	0.999149	1.00754	1.01615	1.02499	1.03406	1.04334	1.05284	1.06255	1.07248	1.08262	1.09296	1.10352	1.11429	1.12526	1.13645	1.14784	1.15944	1.17126	1.18328	1.19552	1.20797	1.22063	1.2335
	135	1	0.93624	0.920275	0.911857	0.90727	0.905101	0.904638	0.905465	0.907318	0.910013	0.913422	0.917449	0.922019	0.927076	0.932575	0.93848	0.94476	0.951391	0.958354	0.96563	0.973205	0.981069	0.989209	0.997618	1.00629	1.01521	1.02439	1.03381	1.04347	1.05337	1.0635	1.07387	1.08447	1.0953	1.10636	1.11764	1.12916	1.1409	1.15288	1.16508	1.17751	1.19017	1.20307	1.21619	1.22955	1.24315	1.25698	1.27105
	140	1	0.936837	0.92145	0.913604	0.909588	0.907992	0.908107	0.909518	0.911961	0.915254	0.919269	0.92391	0.929105	0.934797	0.940942	0.947504	0.954453	0.961766	0.969423	0.977406	0.985703	0.994301	1.00319	1.01236	1.02181	1.03154	1.04152	1.05177	1.06228	1.07304	1.08405	1.09532	1.10683	1.1186	1.13062	1.14288	1.15539	1.16816	1.18117	1.19443	1.20795	1.22172	1.23574	1.25002	1.26456	1.27936	1.29442	1.30974
	145	1	0.937435	0.922626	0.915354	0.911912	0.910893	0.91159	0.913589	0.916627	0.920524	0.925152	0.930417	0.936245	0.942583	0.949384	0.956615	0.964246	0.972254	0.98062	0.989326	0.998361	1.00771	1.01737	1.02733	1.03758	1.04812	1.05894	1.07004	1.08142	1.09307	1.105	1.1172	1.12966	1.1424	1.15541	1.16869	1.18224	1.19606	1.21015	1.22452	1.23917	1.2541	1.2693	1.28479	1.30056	1.31662	1.33297	1.34961
	150	1	0.938033	0.923804	0.917108	0.914242	0.913804	0.915086	0.917678	0.921318	0.925825	0.931074	0.936969	0.943441	0.950433	0.957902	0.965814	0.97414	0.982856	0.991946	1.00139	1.01118	1.0213	1.03175	1.04252	1.05359	1.06497	1.07665	1.08864	1.10091	1.11349	1.12635	1.13951	1.15296	1.16671	1.18075	1.19508	1.20971	1.22463	1.23985	1.25538	1.2712	1.28733	1.30377	1.32052	1.33759	1.35497	1.37267	1.39069
	155	1	0.938632	0.924984	0.918865	0.916578	0.916724	0.918596	0.921786	0.926032	0.931156	0.937033	0.943568	0.950691	0.958348	0.966496	0.975101	0.984134	0.993574	1.0034	1.0136	1.02417	1.03508	1.04634	1.05793	1.06985	1.08209	1.09466	1.10755	1.12076	1.13428	1.14812	1.16227	1.17674	1.19153	1.20664	1.22206	1.23781	1.25388	1.27028	1.287	1.30406	1.32145	1.33918	1.35725	1.37567	1.39443	1.41355	1.43303
	160	1	0.939231	0.926165	0.920625	0.91892	0.919652	0.922119	0.925912	0.93077	0.936518	0.94303	0.950213	0.957998	0.96633	0.975168	0.984477	0.994232	1.00441	1.01499	1.02597	1.03732	1.04904	1.06113	1.07356	1.08635	1.09949	1.11297	1.1268	1.14096	1.15546	1.17031	1.18549	1.20102	1.21688	1.2331	1.24966	1.26657	1.28383	1.30145	1.31943	1.33777	1.35647	1.37555	1.395	1.41483	1.43505	1.45565	1.47665
	165	1	0.939831	0.927347	0.922389	0.921269	0.922591	0.925656	0.930056	0.935533	0.941911	0.949066	0.956905	0.96536	0.974378	0.983917	0.993944	1.00443	1.01536	1.02672	1.03848	1.05064	1.06319	1.07612	1.08943	1.10312	1.11717	1.13159	1.14637	1.16152	1.17704	1.19292	1.20917	1.22579	1.24278	1.26014	1.27788	1.296	1.3145	1.33339	1.35267	1.37235	1.39242	1.41291	1.4338	1.45511	1.47684	1.499	1.52159
	170	1	0.94043	0.928532	0.924156	0.923623	0.925539	0.929206	0.934219	0.94032	0.947335	0.95514	0.963644	0.972779	0.982493	0.992744	1.0035	1.01474	1.02643	1.03857	1.05114	1.06413	1.07753	1.09133	1.10554	1.12014	1.13513	1.15052	1.16629	1.18246	1.19902	1.21597	1.23332	1.25107	1.26922	1.28777	1.30673	1.32611	1.3459	1.36611	1.38675	1.40782	1.42933	1.45128	1.47368	1.49654	1.51986	1.54365	1.56791
	175	1	0.941031	0.929717	0.925926	0.925983	0.928496	0.93277	0.9384	0.945132	0.95279	0.961253	0.970431	0.980255	0.990676	1.00165	1.01315	1.02515	1.03763	1.05057	1.06396	1.0778	1.09206	1.10676	1.12188	1.13742	1.15338	1.16976	1.18656	1.20377	1.22141	1.23947	1.25796	1.27687	1.29622	1.31601	1.33624	1.35692	1.37805	1.39963	1.42169	1.44421	1.46721	1.49069	1.51467	1.53914	1.56412	1.58962	1.61564
	180	1	0.941631	0.930904	0.9277	0.928349	0.931462	0.936347	0.942601	0.949968	0.958277	0.967406	0.977265	0.987789	0.998926	1.01064	1.02289	1.03567	1.04894	1.0627	1.07694	1.09164	1.10679	1.1224	1.13846	1.15497	1.17192	1.18932	1.20717	1.22547	1.24422	1.26342	1.28309	1.30321	1.3238	1.34487	1.36641	1.38844	1.41096	1.43398	1.4575	1.48154	1.50609	1.53118	1.5568	1.58296	1.60968	1.63696	1.66482
	185	1	0.942232	0.932093	0.929478	0.930721	0.934438	0.939938	0.94682	0.954829	0.963795	0.973597	0.984148	0.99538	1.00725	1.01971	1.03273	1.04629	1.06038	1.07498	1.09007	1.10566	1.12172	1.13827	1.15529	1.17279	1.19077	1.20922	1.22815	1.24756	1.26745	1.28784	1.30871	1.33009	1.35197	1.37436	1.39727	1.4207	1.44467	1.46917	1.49422	1.51983	1.54601	1.57276	1.6001	1.62803	1.65656	1.68572	1.7155
	190	1	0.942833	0.933283	0.931258	0.933099	0.937424	0.943543	0.951058	0.959715	0.969345	0.979829	0.991079	1.00303	1.01563	1.02885	1.04266	1.05703	1.07195	1.08739	1.10337	1.11985	1.13685	1.15436	1.17237	1.19089	1.20991	1.22944	1.24949	1.27004	1.29112	1.31272	1.33486	1.35752	1.38074	1.4045	1.42882	1.45371	1.47918	1.50522	1.53187	1.55912	1.58698	1.61547	1.6446	1.67438	1.70481	1.73592	1.76771
	195	1	0.943435	0.934474	0.933042	0.935483	0.940419	0.947162	0.955315	0.964626	0.974927	0.9861	0.998058	1.01074	1.02409	1.03808	1.05269	1.06787	1.08363	1.09995	1.11682	1.13424	1.15219	1.17068	1.1897	1.20926	1.22936	1.25001	1.2712	1.29294	1.31523	1.33809	1.36152	1.38552	1.41011	1.4353	1.46109	1.48749	1.51451	1.54216	1.57046	1.59942	1.62904	1.65935	1.69034	1.72204	1.75447	1.78762	1.82152
	200	1	0.944037	0.935668	0.93483	0.937874	0.943424	0.950795	0.95959	0.969562	0.980541	0.992411	1.00509	1.01851	1.03262	1.0474	1.06281	1.07883	1.09545	1.11266	1.13044	1.1488	1.16773	1.18722	1.20729	1.22792	1.24913	1.27091	1.29328	1.31624	1.33979	1.36395	1.38871	1.4141	1.44012	1.46677	1.49408	1.52204	1.55068	1.58001	1.61003	1.64076	1.67222	1.70441	1.73736	1.77107	1.80557	1.84086	1.87697
		Increment:	1.75
	Walking/week (h)	0	1.75	3.5	5.25	7	8.75	10.5	12.25	14	15.75	17.5	19.25	21	22.75	24.5	26.25	28	29.75	31.5	33.25	35	36.75	38.5	40.25	42	43.75	45.5	47.25	49	50.75	52.5	54.25	56	57.75	59.5	61.25	63	64.75	66.5	68.25	70	71.75	73.5	75.25	77	78.75	80.5	82.25
Physical activity	METh/week	0	7	14	21	28	35	42	49	56	63	70	77	84	91	98	105	112	119	126	133	140	147	154	161	168	175	182	189	196	203	210	217	224	231	238	245	252	259	266	273	280	287	294	301	308	315	322	329
	RR	1	0.92025	0.88911	0.865931	0.846861	0.830408	0.815808	0.802609	0.790516	0.779324	0.768884	0.759084	0.749837	0.741073	0.732738	0.724784	0.717173	0.709873	0.702856	0.696097	0.689577	0.683277	0.67718	0.671273	0.665543	0.659979	0.65457	0.649307	0.644182	0.639187	0.634315	0.62956	0.624916	0.620377	0.615939	0.611597	0.607346	0.603183	0.599103	0.595104	0.591182	0.587335	0.583558	0.57985	0.576208	0.57263	0.569113	0.565656
	1-PAF	1	0.92025	0.88911	0.865931	0.846861	0.830408	0.815808	0.802609	0.790516	0.779324	0.768884	0.759084	0.749837	0.741073	0.732738	0.724784	0.717173	0.709873	0.702856	0.696097	0.689577	0.683277	0.67718	0.671273	0.665543	0.659979	0.65457	0.649307	0.644182	0.639187	0.634315	0.62956	0.624916	0.620377	0.615939	0.611597	0.607346	0.603183	0.599103	0.595104	0.591182	0.587335	0.583558	0.57985	0.576208	0.57263	0.569113	0.565656
PM2.5	Background concentration	Inhaled dose per week
	1e-08	8.3328e-07	8.48995e-07	8.6471e-07	8.80425e-07	8.9614e-07	9.11855e-07	9.2757e-07	9.43285e-07	9.59e-07	9.74715e-07	9.9043e-07	1.00615e-06	1.02186e-06	1.03757e-06	1.05329e-06	1.06901e-06	1.08472e-06	1.10043e-06	1.11615e-06	1.13187e-06	1.14758e-06	1.1633e-06	1.17901e-06	1.19473e-06	1.21044e-06	1.22616e-06	1.24187e-06	1.25759e-06	1.2733e-06	1.28902e-06	1.30473e-06	1.32045e-06	1.33616e-06	1.35188e-06	1.36759e-06	1.38331e-06	1.39902e-06	1.41474e-06	1.43045e-06	1.44617e-06	1.46188e-06	1.4776e-06	1.49331e-06	1.50903e-06	1.52474e-06	1.54046e-06	1.55617e-06	1.57189e-06
	5	416.64	424.498	432.355	440.212	448.07	455.928	463.785	471.643	479.5	487.358	495.215	503.072	510.93	518.788	526.645	534.503	542.36	550.217	558.075	565.933	573.79	581.648	589.505	597.362	605.22	613.077	620.935	628.793	636.65	644.507	652.365	660.223	668.08	675.938	683.795	691.653	699.51	707.368	715.225	723.083	730.94	738.798	746.655	754.513	762.37	770.227	778.085	785.943
	10	833.28	848.995	864.71	880.425	896.14	911.855	927.57	943.285	959	974.715	990.43	1006.14	1021.86	1037.58	1053.29	1069.01	1084.72	1100.43	1116.15	1131.87	1147.58	1163.3	1179.01	1194.72	1210.44	1226.15	1241.87	1257.59	1273.3	1289.01	1304.73	1320.45	1336.16	1351.88	1367.59	1383.31	1399.02	1414.74	1430.45	1446.17	1461.88	1477.6	1493.31	1509.03	1524.74	1540.45	1556.17	1571.89
	15	1249.92	1273.49	1297.07	1320.64	1344.21	1367.78	1391.36	1414.93	1438.5	1462.07	1485.64	1509.22	1532.79	1556.36	1579.93	1603.51	1627.08	1650.65	1674.22	1697.8	1721.37	1744.94	1768.52	1792.09	1815.66	1839.23	1862.81	1886.38	1909.95	1933.52	1957.1	1980.67	2004.24	2027.81	2051.39	2074.96	2098.53	2122.1	2145.68	2169.25	2192.82	2216.39	2239.97	2263.54	2287.11	2310.68	2334.26	2357.83
	20	1666.56	1697.99	1729.42	1760.85	1792.28	1823.71	1855.14	1886.57	1918	1949.43	1980.86	2012.29	2043.72	2075.15	2106.58	2138.01	2169.44	2200.87	2232.3	2263.73	2295.16	2326.59	2358.02	2389.45	2420.88	2452.31	2483.74	2515.17	2546.6	2578.03	2609.46	2640.89	2672.32	2703.75	2735.18	2766.61	2798.04	2829.47	2860.9	2892.33	2923.76	2955.19	2986.62	3018.05	3049.48	3080.91	3112.34	3143.77
	25	2083.2	2122.49	2161.78	2201.06	2240.35	2279.64	2318.93	2358.21	2397.5	2436.79	2476.08	2515.36	2554.65	2593.94	2633.23	2672.51	2711.8	2751.09	2790.38	2829.66	2868.95	2908.24	2947.53	2986.81	3026.1	3065.39	3104.68	3143.96	3183.25	3222.54	3261.83	3301.11	3340.4	3379.69	3418.98	3458.26	3497.55	3536.84	3576.13	3615.41	3654.7	3693.99	3733.28	3772.56	3811.85	3851.14	3890.43	3929.71
	30	2499.84	2546.98	2594.13	2641.28	2688.42	2735.57	2782.71	2829.85	2877	2924.14	2971.29	3018.43	3065.58	3112.72	3159.87	3207.02	3254.16	3301.31	3348.45	3395.6	3442.74	3489.89	3537.03	3584.18	3631.32	3678.47	3725.61	3772.76	3819.9	3867.05	3914.19	3961.34	4008.48	4055.62	4102.77	4149.91	4197.06	4244.2	4291.35	4338.5	4385.64	4432.78	4479.93	4527.08	4574.22	4621.36	4668.51	4715.66
	35	2916.48	2971.48	3026.48	3081.49	3136.49	3191.49	3246.49	3301.5	3356.5	3411.5	3466.5	3521.51	3576.51	3631.51	3686.51	3741.52	3796.52	3851.52	3906.53	3961.53	4016.53	4071.53	4126.53	4181.54	4236.54	4291.54	4346.55	4401.55	4456.55	4511.55	4566.56	4621.56	4676.56	4731.56	4786.57	4841.57	4896.57	4951.57	5006.58	5061.58	5116.58	5171.58	5226.59	5281.59	5336.59	5391.59	5446.6	5501.6
	40	3333.12	3395.98	3458.84	3521.7	3584.56	3647.42	3710.28	3773.14	3836	3898.86	3961.72	4024.58	4087.44	4150.3	4213.16	4276.02	4338.88	4401.74	4464.6	4527.46	4590.32	4653.18	4716.04	4778.9	4841.76	4904.62	4967.48	5030.34	5093.2	5156.06	5218.92	5281.78	5344.64	5407.5	5470.36	5533.22	5596.08	5658.94	5721.8	5784.66	5847.52	5910.38	5973.24	6036.1	6098.96	6161.82	6224.68	6287.54
	45	3749.76	3820.48	3891.2	3961.91	4032.63	4103.35	4174.07	4244.78	4315.5	4386.22	4456.94	4527.65	4598.37	4669.09	4739.81	4810.52	4881.24	4951.96	5022.68	5093.39	5164.11	5234.83	5305.55	5376.26	5446.98	5517.7	5588.42	5659.13	5729.85	5800.57	5871.29	5942	6012.72	6083.44	6154.16	6224.87	6295.59	6366.31	6437.03	6507.74	6578.46	6649.18	6719.9	6790.61	6861.33	6932.05	7002.77	7073.48
	50	4166.4	4244.97	4323.55	4402.12	4480.7	4559.28	4637.85	4716.43	4795	4873.58	4952.15	5030.73	5109.3	5187.88	5266.45	5345.03	5423.6	5502.18	5580.75	5659.33	5737.9	5816.48	5895.05	5973.63	6052.2	6130.78	6209.35	6287.93	6366.5	6445.08	6523.65	6602.23	6680.8	6759.38	6837.95	6916.53	6995.1	7073.68	7152.25	7230.83	7309.4	7387.98	7466.55	7545.13	7623.7	7702.28	7780.85	7859.43
	55	4583.04	4669.47	4755.9	4842.34	4928.77	5015.2	5101.64	5188.07	5274.5	5360.93	5447.36	5533.8	5620.23	5706.66	5793.1	5879.53	5965.96	6052.39	6138.83	6225.26	6311.69	6398.12	6484.56	6570.99	6657.42	6743.85	6830.29	6916.72	7003.15	7089.58	7176.02	7262.45	7348.88	7435.31	7521.75	7608.18	7694.61	7781.04	7867.48	7953.91	8040.34	8126.77	8213.21	8299.64	8386.07	8472.5	8558.94	8645.37
	60	4999.68	5093.97	5188.26	5282.55	5376.84	5471.13	5565.42	5659.71	5754	5848.29	5942.58	6036.87	6131.16	6225.45	6319.74	6414.03	6508.32	6602.61	6696.9	6791.19	6885.48	6979.77	7074.06	7168.35	7262.64	7356.93	7451.22	7545.51	7639.8	7734.09	7828.38	7922.67	8016.96	8111.25	8205.54	8299.83	8394.12	8488.41	8582.7	8676.99	8771.28	8865.57	8959.86	9054.15	9148.44	9242.73	9337.02	9431.31
	65	5416.32	5518.47	5620.61	5722.76	5824.91	5927.06	6029.2	6131.35	6233.5	6335.65	6437.8	6539.94	6642.09	6744.24	6846.39	6948.53	7050.68	7152.83	7254.98	7357.12	7459.27	7561.42	7663.57	7765.71	7867.86	7970.01	8072.16	8174.3	8276.45	8378.6	8480.75	8582.89	8685.04	8787.19	8889.34	8991.48	9093.63	9195.78	9297.93	9400.07	9502.22	9604.37	9706.51	9808.66	9910.81	10013	10115.1	10217.3
	70	5832.96	5942.97	6052.97	6162.98	6272.98	6382.99	6492.99	6603	6713	6823.01	6933.01	7043.01	7153.02	7263.02	7373.03	7483.03	7593.04	7703.05	7813.05	7923.06	8033.06	8143.07	8253.07	8363.08	8473.08	8583.08	8693.09	8803.09	8913.1	9023.1	9133.11	9243.11	9353.12	9463.12	9573.13	9683.14	9793.14	9903.15	10013.2	10123.2	10233.2	10343.2	10453.2	10563.2	10673.2	10783.2	10893.2	11003.2
	75	6249.6	6367.46	6485.32	6603.19	6721.05	6838.91	6956.77	7074.64	7192.5	7310.36	7428.22	7546.09	7663.95	7781.81	7899.68	8017.54	8135.4	8253.26	8371.12	8488.99	8606.85	8724.71	8842.58	8960.44	9078.3	9196.16	9314.03	9431.89	9549.75	9667.61	9785.48	9903.34	10021.2	10139.1	10256.9	10374.8	10492.7	10610.5	10728.4	10846.2	10964.1	11082	11199.8	11317.7	11435.6	11553.4	11671.3	11789.1
	80	6666.24	6791.96	6917.68	7043.4	7169.12	7294.84	7420.56	7546.28	7672	7797.72	7923.44	8049.16	8174.88	8300.6	8426.32	8552.04	8677.76	8803.48	8929.2	9054.92	9180.64	9306.36	9432.08	9557.8	9683.52	9809.24	9934.96	10060.7	10186.4	10312.1	10437.8	10563.6	10689.3	10815	10940.7	11066.4	11192.2	11317.9	11443.6	11569.3	11695	11820.8	11946.5	12072.2	12197.9	12323.6	12449.4	12575.1
	85	7082.88	7216.46	7350.04	7483.61	7617.19	7750.77	7884.35	8017.92	8151.5	8285.08	8418.66	8552.23	8685.81	8819.39	8952.97	9086.54	9220.12	9353.7	9487.28	9620.85	9754.43	9888.01	10021.6	10155.2	10288.7	10422.3	10555.9	10689.5	10823.1	10956.6	11090.2	11223.8	11357.4	11490.9	11624.5	11758.1	11891.7	12025.2	12158.8	12292.4	12426	12559.6	12693.1	12826.7	12960.3	13093.9	13227.4	13361
	90	7499.52	7640.96	7782.39	7923.83	8065.26	8206.7	8348.13	8489.57	8631	8772.44	8913.87	9055.31	9196.74	9338.18	9479.61	9621.05	9762.48	9903.92	10045.4	10186.8	10328.2	10469.7	10611.1	10752.5	10894	11035.4	11176.8	11318.3	11459.7	11601.1	11742.6	11884	12025.4	12166.9	12308.3	12449.7	12591.2	12732.6	12874.1	13015.5	13156.9	13298.4	13439.8	13581.2	13722.7	13864.1	14005.5	14147
	95	7916.16	8065.45	8214.74	8364.04	8513.33	8662.62	8811.91	8961.21	9110.5	9259.79	9409.09	9558.38	9707.67	9856.96	10006.3	10155.5	10304.8	10454.1	10603.4	10752.7	10902	11051.3	11200.6	11349.9	11499.2	11648.5	11797.8	11947.1	12096.4	12245.6	12394.9	12544.2	12693.5	12842.8	12992.1	13141.4	13290.7	13440	13589.3	13738.6	13887.9	14037.2	14186.4	14335.7	14485	14634.3	14783.6	14932.9
	100	8332.8	8489.95	8647.1	8804.25	8961.4	9118.55	9275.7	9432.85	9590	9747.15	9904.3	10061.5	10218.6	10375.8	10532.9	10690.1	10847.2	11004.4	11161.5	11318.7	11475.8	11633	11790.1	11947.3	12104.4	12261.6	12418.7	12575.9	12733	12890.2	13047.3	13204.5	13361.6	13518.8	13675.9	13833.1	13990.2	14147.4	14304.5	14461.7	14618.8	14776	14933.1	15090.3	15247.4	15404.6	15561.7	15718.9
	105	8749.44	8914.45	9079.45	9244.46	9409.47	9574.48	9739.49	9904.49	10069.5	10234.5	10399.5	10564.5	10729.5	10894.5	11059.5	11224.6	11389.6	11554.6	11719.6	11884.6	12049.6	12214.6	12379.6	12544.6	12709.6	12874.6	13039.6	13204.6	13369.7	13534.7	13699.7	13864.7	14029.7	14194.7	14359.7	14524.7	14689.7	14854.7	15019.7	15184.7	15349.7	15514.7	15679.8	15844.8	16009.8	16174.8	16339.8	16504.8
	110	9166.08	9338.94	9511.81	9684.67	9857.54	10030.4	10203.3	10376.1	10549	10721.9	10894.7	11067.6	11240.5	11413.3	11586.2	11759.1	11931.9	12104.8	12277.7	12450.5	12623.4	12796.2	12969.1	13142	13314.8	13487.7	13660.6	13833.4	14006.3	14179.2	14352	14524.9	14697.8	14870.6	15043.5	15216.4	15389.2	15562.1	15735	15907.8	16080.7	16253.5	16426.4	16599.3	16772.1	16945	17117.9	17290.7
	115	9582.72	9763.44	9944.17	10124.9	10305.6	10486.3	10667.1	10847.8	11028.5	11209.2	11389.9	11570.7	11751.4	11932.1	12112.8	12293.6	12474.3	12655	12835.7	13016.4	13197.2	13377.9	13558.6	13739.3	13920.1	14100.8	14281.5	14462.2	14643	14823.7	15004.4	15185.1	15365.8	15546.6	15727.3	15908	16088.7	16269.5	16450.2	16630.9	16811.6	16992.3	17173.1	17353.8	17534.5	17715.2	17896	18076.7
	120	9999.36	10187.9	10376.5	10565.1	10753.7	10942.3	11130.8	11319.4	11508	11696.6	11885.2	12073.7	12262.3	12450.9	12639.5	12828.1	13016.6	13205.2	13393.8	13582.4	13771	13959.5	14148.1	14336.7	14525.3	14713.9	14902.4	15091	15279.6	15468.2	15656.8	15845.3	16033.9	16222.5	16411.1	16599.7	16788.2	16976.8	17165.4	17354	17542.6	17731.1	17919.7	18108.3	18296.9	18485.5	18674	18862.6
	125	10416	10612.4	10808.9	11005.3	11201.8	11398.2	11594.6	11791.1	11987.5	12183.9	12380.4	12576.8	12773.2	12969.7	13166.1	13362.6	13559	13755.4	13951.9	14148.3	14344.8	14541.2	14737.6	14934.1	15130.5	15326.9	15523.4	15719.8	15916.2	16112.7	16309.1	16505.6	16702	16898.4	17094.9	17291.3	17487.8	17684.2	17880.6	18077.1	18273.5	18469.9	18666.4	18862.8	19059.2	19255.7	19452.1	19648.6
	130	10832.6	11036.9	11241.2	11445.5	11649.8	11854.1	12058.4	12262.7	12467	12671.3	12875.6	13079.9	13284.2	13488.5	13692.8	13897.1	14101.4	14305.7	14510	14714.2	14918.5	15122.8	15327.1	15531.4	15735.7	15940	16144.3	16348.6	16552.9	16757.2	16961.5	17165.8	17370.1	17574.4	17778.7	17983	18187.3	18391.6	18595.9	18800.1	19004.4	19208.7	19413	19617.3	19821.6	20025.9	20230.2	20434.5
	135	11249.3	11461.4	11673.6	11885.7	12097.9	12310	12522.2	12734.3	12946.5	13158.7	13370.8	13583	13795.1	14007.3	14219.4	14431.6	14643.7	14855.9	15068	15280.2	15492.3	15704.5	15916.6	16128.8	16340.9	16553.1	16765.2	16977.4	17189.5	17401.7	17613.9	17826	18038.2	18250.3	18462.5	18674.6	18886.8	19098.9	19311.1	19523.2	19735.4	19947.5	20159.7	20371.8	20584	20796.1	21008.3	21220.4
	140	11665.9	11885.9	12105.9	12326	12546	12766	12986	13206	13426	13646	13866	14086	14306	14526	14746.1	14966.1	15186.1	15406.1	15626.1	15846.1	16066.1	16286.1	16506.1	16726.2	16946.2	17166.2	17386.2	17606.2	17826.2	18046.2	18266.2	18486.2	18706.2	18926.2	19146.3	19366.3	19586.3	19806.3	20026.3	20246.3	20466.3	20686.3	20906.3	21126.3	21346.4	21566.4	21786.4	22006.4
	145	12082.6	12310.4	12538.3	12766.2	12994	13221.9	13449.8	13677.6	13905.5	14133.4	14361.2	14589.1	14817	15044.8	15272.7	15500.6	15728.4	15956.3	16184.2	16412	16639.9	16867.8	17095.6	17323.5	17551.4	17779.2	18007.1	18235	18462.8	18690.7	18918.6	19146.5	19374.3	19602.2	19830.1	20057.9	20285.8	20513.7	20741.5	20969.4	21197.3	21425.1	21653	21880.9	22108.7	22336.6	22564.5	22792.3
	150	12499.2	12734.9	12970.6	13206.4	13442.1	13677.8	13913.5	14149.3	14385	14620.7	14856.4	15092.2	15327.9	15563.6	15799.4	16035.1	16270.8	16506.5	16742.2	16978	17213.7	17449.4	17685.2	17920.9	18156.6	18392.3	18628.1	18863.8	19099.5	19335.2	19571	19806.7	20042.4	20278.1	20513.8	20749.6	20985.3	21221	21456.8	21692.5	21928.2	22163.9	22399.7	22635.4	22871.1	23106.8	23342.6	23578.3
	155	12915.8	13159.4	13403	13646.6	13890.2	14133.8	14377.3	14620.9	14864.5	15108.1	15351.7	15595.2	15838.8	16082.4	16326	16569.6	16813.2	17056.7	17300.3	17543.9	17787.5	18031.1	18274.7	18518.2	18761.8	19005.4	19249	19492.6	19736.2	19979.7	20223.3	20466.9	20710.5	20954.1	21197.6	21441.2	21684.8	21928.4	22172	22415.6	22659.1	22902.7	23146.3	23389.9	23633.5	23877.1	24120.6	24364.2
	160	13332.5	13583.9	13835.4	14086.8	14338.2	14589.7	14841.1	15092.6	15344	15595.4	15846.9	16098.3	16349.8	16601.2	16852.6	17104.1	17355.5	17607	17858.4	18109.8	18361.3	18612.7	18864.2	19115.6	19367	19618.5	19869.9	20121.4	20372.8	20624.2	20875.7	21127.1	21378.6	21630	21881.4	22132.9	22384.3	22635.8	22887.2	23138.6	23390.1	23641.5	23893	24144.4	24395.8	24647.3	24898.7	25150.2
	165	13749.1	14008.4	14267.7	14527	14786.3	15045.6	15304.9	15564.2	15823.5	16082.8	16342.1	16601.4	16860.7	17120	17379.3	17638.6	17897.9	18157.2	18416.5	18675.8	18935.1	19194.4	19453.7	19713	19972.3	20231.6	20490.9	20750.2	21009.5	21268.7	21528	21787.3	22046.6	22305.9	22565.2	22824.5	23083.8	23343.1	23602.4	23861.7	24121	24380.3	24639.6	24898.9	25158.2	25417.5	25676.8	25936.1
	170	14165.8	14432.9	14700.1	14967.2	15234.4	15501.5	15768.7	16035.8	16303	16570.2	16837.3	17104.5	17371.6	17638.8	17905.9	18173.1	18440.2	18707.4	18974.6	19241.7	19508.9	19776	20043.2	20310.3	20577.5	20844.6	21111.8	21378.9	21646.1	21913.3	22180.4	22447.6	22714.7	22981.9	23249	23516.2	23783.3	24050.5	24317.7	24584.8	24852	25119.1	25386.3	25653.4	25920.6	26187.7	26454.9	26722
	175	14582.4	14857.4	15132.4	15407.4	15682.5	15957.5	16232.5	16507.5	16782.5	17057.5	17332.5	17607.5	17882.6	18157.6	18432.6	18707.6	18982.6	19257.6	19532.6	19807.6	20082.7	20357.7	20632.7	20907.7	21182.7	21457.7	21732.7	22007.7	22282.8	22557.8	22832.8	23107.8	23382.8	23657.8	23932.8	24207.8	24482.9	24757.9	25032.9	25307.9	25582.9	25857.9	26132.9	26407.9	26683	26958	27233	27508
	180	14999	15281.9	15564.8	15847.7	16130.5	16413.4	16696.3	16979.1	17262	17544.9	17827.7	18110.6	18393.5	18676.4	18959.2	19242.1	19525	19807.8	20090.7	20373.6	20656.4	20939.3	21222.2	21505.1	21787.9	22070.8	22353.7	22636.5	22919.4	23202.3	23485.1	23768	24050.9	24333.8	24616.6	24899.5	25182.4	25465.2	25748.1	26031	26313.8	26596.7	26879.6	27162.5	27445.3	27728.2	28011.1	28293.9
	185	15415.7	15706.4	15997.1	16287.9	16578.6	16869.3	17160	17450.8	17741.5	18032.2	18323	18613.7	18904.4	19195.1	19485.9	19776.6	20067.3	20358	20648.8	20939.5	21230.2	21521	21811.7	22102.4	22393.1	22683.9	22974.6	23265.3	23556.1	23846.8	24137.5	24428.2	24719	25009.7	25300.4	25591.1	25881.9	26172.6	26463.3	26754.1	27044.8	27335.5	27626.2	27917	28207.7	28498.4	28789.1	29079.9
	190	15832.3	16130.9	16429.5	16728.1	17026.7	17325.2	17623.8	17922.4	18221	18519.6	18818.2	19116.8	19415.3	19713.9	20012.5	20311.1	20609.7	20908.3	21206.8	21505.4	21804	22102.6	22401.2	22699.8	22998.4	23296.9	23595.5	23894.1	24192.7	24491.3	24789.9	25088.5	25387	25685.6	25984.2	26282.8	26581.4	26880	27178.6	27477.1	27775.7	28074.3	28372.9	28671.5	28970.1	29268.6	29567.2	29865.8
	195	16249	16555.4	16861.8	17168.3	17474.7	17781.2	18087.6	18394.1	18700.5	19006.9	19313.4	19619.8	19926.3	20232.7	20539.2	20845.6	21152	21458.5	21764.9	22071.4	22377.8	22684.3	22990.7	23297.1	23603.6	23910	24216.5	24522.9	24829.4	25135.8	25442.2	25748.7	26055.1	26361.6	26668	26974.4	27280.9	27587.3	27893.8	28200.2	28506.7	28813.1	29119.5	29426	29732.4	30038.9	30345.3	30651.8
	200	16665.6	16979.9	17294.2	17608.5	17922.8	18237.1	18551.4	18865.7	19180	19494.3	19808.6	20122.9	20437.2	20751.5	21065.8	21380.1	21694.4	22008.7	22323	22637.3	22951.6	23265.9	23580.2	23894.5	24208.8	24523.1	24837.4	25151.7	25466	25780.3	26094.6	26408.9	26723.2	27037.5	27351.8	27666.1	27980.4	28294.7	28609	28923.3	29237.6	29551.9	29866.2	30180.5	30494.8	30809.1	31123.4	31437.7
	Background concentration	No travel concentration
	1e-08	8.3328e-07
	5	416.64
	10	833.28
	15	1249.92
	20	1666.56
	25	2083.2
	30	2499.84
	35	2916.48
	40	3333.12
	45	3749.76
	50	4166.4
	55	4583.04
	60	4999.68
	65	5416.32
	70	5832.96
	75	6249.6
	80	6666.24
	85	7082.88
	90	7499.52
	95	7916.16
	100	8332.8
	105	8749.44
	110	9166.08
	115	9582.72
	120	9999.36
	125	10416
	130	10832.6
	135	11249.3
	140	11665.9
	145	12082.6
	150	12499.2
	155	12915.8
	160	13332.5
	165	13749.1
	170	14165.8
	175	14582.4
	180	14999
	185	15415.7
	190	15832.3
	195	16249
	200	16665.6
	Background concentration	Increase in PM2.5 concentration due to walking
	1e-08	0	1.88592e-10	3.77184e-10	5.65776e-10	7.54368e-10	9.4296e-10	1.13155e-09	1.32014e-09	1.50874e-09	1.69733e-09	1.88592e-09	2.07451e-09	2.2631e-09	2.4517e-09	2.64029e-09	2.82888e-09	3.01747e-09	3.20607e-09	3.39466e-09	3.58325e-09	3.77184e-09	3.96043e-09	4.14903e-09	4.33762e-09	4.52621e-09	4.7148e-09	4.90339e-09	5.09199e-09	5.28058e-09	5.46917e-09	5.65776e-09	5.84635e-09	6.03495e-09	6.22354e-09	6.41213e-09	6.60072e-09	6.78931e-09	6.97791e-09	7.1665e-09	7.35509e-09	7.54368e-09	7.73227e-09	7.92087e-09	8.10946e-09	8.29805e-09	8.48664e-09	8.67524e-09	8.86383e-09
	5	0	0.094296	0.188592	0.282888	0.377184	0.47148	0.565776	0.660072	0.754368	0.848664	0.94296	1.03726	1.13155	1.22585	1.32014	1.41444	1.50874	1.60303	1.69733	1.79162	1.88592	1.98022	2.07451	2.16881	2.2631	2.3574	2.4517	2.54599	2.64029	2.73459	2.82888	2.92318	3.01747	3.11177	3.20607	3.30036	3.39466	3.48895	3.58325	3.67755	3.77184	3.86614	3.96043	4.05473	4.14903	4.24332	4.33762	4.43191
	10	0	0.188592	0.377184	0.565776	0.754368	0.94296	1.13155	1.32014	1.50874	1.69733	1.88592	2.07451	2.2631	2.4517	2.64029	2.82888	3.01747	3.20607	3.39466	3.58325	3.77184	3.96043	4.14903	4.33762	4.52621	4.7148	4.90339	5.09199	5.28058	5.46917	5.65776	5.84635	6.03495	6.22354	6.41213	6.60072	6.78931	6.97791	7.1665	7.35509	7.54368	7.73227	7.92087	8.10946	8.29805	8.48664	8.67524	8.86383
	15	0	0.282888	0.565776	0.848664	1.13155	1.41444	1.69733	1.98022	2.2631	2.54599	2.82888	3.11177	3.39466	3.67755	3.96043	4.24332	4.52621	4.8091	5.09199	5.37487	5.65776	5.94065	6.22354	6.50643	6.78931	7.0722	7.35509	7.63798	7.92087	8.20376	8.48664	8.76953	9.05242	9.33531	9.6182	9.90108	10.184	10.4669	10.7497	11.0326	11.3155	11.5984	11.8813	12.1642	12.4471	12.73	13.0129	13.2957
	20	0	0.377184	0.754368	1.13155	1.50874	1.88592	2.2631	2.64029	3.01747	3.39466	3.77184	4.14903	4.52621	4.90339	5.28058	5.65776	6.03495	6.41213	6.78931	7.1665	7.54368	7.92087	8.29805	8.67524	9.05242	9.4296	9.80679	10.184	10.5612	10.9383	11.3155	11.6927	12.0699	12.4471	12.8243	13.2014	13.5786	13.9558	14.333	14.7102	15.0874	15.4645	15.8417	16.2189	16.5961	16.9733	17.3505	17.7277
	25	0	0.47148	0.94296	1.41444	1.88592	2.3574	2.82888	3.30036	3.77184	4.24332	4.7148	5.18628	5.65776	6.12924	6.60072	7.0722	7.54368	8.01516	8.48664	8.95812	9.4296	9.90108	10.3726	10.844	11.3155	11.787	12.2585	12.73	13.2014	13.6729	14.1444	14.6159	15.0874	15.5588	16.0303	16.5018	16.9733	17.4448	17.9162	18.3877	18.8592	19.3307	19.8022	20.2736	20.7451	21.2166	21.6881	22.1596
	30	0	0.565776	1.13155	1.69733	2.2631	2.82888	3.39466	3.96043	4.52621	5.09199	5.65776	6.22354	6.78931	7.35509	7.92087	8.48664	9.05242	9.6182	10.184	10.7497	11.3155	11.8813	12.4471	13.0129	13.5786	14.1444	14.7102	15.276	15.8417	16.4075	16.9733	17.5391	18.1048	18.6706	19.2364	19.8022	20.3679	20.9337	21.4995	22.0653	22.631	23.1968	23.7626	24.3284	24.8942	25.4599	26.0257	26.5915
	35	0	0.660072	1.32014	1.98022	2.64029	3.30036	3.96043	4.62051	5.28058	5.94065	6.60072	7.26079	7.92087	8.58094	9.24101	9.90108	10.5612	11.2212	11.8813	12.5414	13.2014	13.8615	14.5216	15.1817	15.8417	16.5018	17.1619	17.822	18.482	19.1421	19.8022	20.4622	21.1223	21.7824	22.4425	23.1025	23.7626	24.4227	25.0827	25.7428	26.4029	27.063	27.723	28.3831	29.0432	29.7033	30.3633	31.0234
	40	0	0.754368	1.50874	2.2631	3.01747	3.77184	4.52621	5.28058	6.03495	6.78931	7.54368	8.29805	9.05242	9.80679	10.5612	11.3155	12.0699	12.8243	13.5786	14.333	15.0874	15.8417	16.5961	17.3505	18.1048	18.8592	19.6136	20.3679	21.1223	21.8767	22.631	23.3854	24.1398	24.8942	25.6485	26.4029	27.1573	27.9116	28.666	29.4204	30.1747	30.9291	31.6835	32.4378	33.1922	33.9466	34.7009	35.4553
	45	0	0.848664	1.69733	2.54599	3.39466	4.24332	5.09199	5.94065	6.78931	7.63798	8.48664	9.33531	10.184	11.0326	11.8813	12.73	13.5786	14.4273	15.276	16.1246	16.9733	17.822	18.6706	19.5193	20.3679	21.2166	22.0653	22.9139	23.7626	24.6113	25.4599	26.3086	27.1573	28.0059	28.8546	29.7033	30.5519	31.4006	32.2492	33.0979	33.9466	34.7952	35.6439	36.4926	37.3412	38.1899	39.0386	39.8872
	50	0	0.94296	1.88592	2.82888	3.77184	4.7148	5.65776	6.60072	7.54368	8.48664	9.4296	10.3726	11.3155	12.2585	13.2014	14.1444	15.0874	16.0303	16.9733	17.9162	18.8592	19.8022	20.7451	21.6881	22.631	23.574	24.517	25.4599	26.4029	27.3459	28.2888	29.2318	30.1747	31.1177	32.0607	33.0036	33.9466	34.8895	35.8325	36.7755	37.7184	38.6614	39.6043	40.5473	41.4903	42.4332	43.3762	44.3191
	55	0	1.03726	2.07451	3.11177	4.14903	5.18628	6.22354	7.26079	8.29805	9.33531	10.3726	11.4098	12.4471	13.4843	14.5216	15.5588	16.5961	17.6334	18.6706	19.7079	20.7451	21.7824	22.8196	23.8569	24.8942	25.9314	26.9687	28.0059	29.0432	30.0804	31.1177	32.1549	33.1922	34.2295	35.2667	36.304	37.3412	38.3785	39.4157	40.453	41.4903	42.5275	43.5648	44.602	45.6393	46.6765	47.7138	48.7511
	60	0	1.13155	2.2631	3.39466	4.52621	5.65776	6.78931	7.92087	9.05242	10.184	11.3155	12.4471	13.5786	14.7102	15.8417	16.9733	18.1048	19.2364	20.3679	21.4995	22.631	23.7626	24.8942	26.0257	27.1573	28.2888	29.4204	30.5519	31.6835	32.815	33.9466	35.0781	36.2097	37.3412	38.4728	39.6043	40.7359	41.8674	42.999	44.1305	45.2621	46.3936	47.5252	48.6568	49.7883	50.9199	52.0514	53.183
	65	0	1.22585	2.4517	3.67755	4.90339	6.12924	7.35509	8.58094	9.80679	11.0326	12.2585	13.4843	14.7102	15.936	17.1619	18.3877	19.6136	20.8394	22.0653	23.2911	24.517	25.7428	26.9687	28.1945	29.4204	30.6462	31.8721	33.0979	34.3238	35.5496	36.7755	38.0013	39.2272	40.453	41.6788	42.9047	44.1305	45.3564	46.5822	47.8081	49.0339	50.2598	51.4856	52.7115	53.9373	55.1632	56.389	57.6149
	70	0	1.32014	2.64029	3.96043	5.28058	6.60072	7.92087	9.24101	10.5612	11.8813	13.2014	14.5216	15.8417	17.1619	18.482	19.8022	21.1223	22.4425	23.7626	25.0827	26.4029	27.723	29.0432	30.3633	31.6835	33.0036	34.3238	35.6439	36.964	38.2842	39.6043	40.9245	42.2446	43.5648	44.8849	46.2051	47.5252	48.8453	50.1655	51.4856	52.8058	54.1259	55.4461	56.7662	58.0864	59.4065	60.7266	62.0468
	75	0	1.41444	2.82888	4.24332	5.65776	7.0722	8.48664	9.90108	11.3155	12.73	14.1444	15.5588	16.9733	18.3877	19.8022	21.2166	22.631	24.0455	25.4599	26.8744	28.2888	29.7033	31.1177	32.5321	33.9466	35.361	36.7755	38.1899	39.6043	41.0188	42.4332	43.8477	45.2621	46.6765	48.091	49.5054	50.9199	52.3343	53.7487	55.1632	56.5776	57.9921	59.4065	60.8209	62.2354	63.6498	65.0643	66.4787
	80	0	1.50874	3.01747	4.52621	6.03495	7.54368	9.05242	10.5612	12.0699	13.5786	15.0874	16.5961	18.1048	19.6136	21.1223	22.631	24.1398	25.6485	27.1573	28.666	30.1747	31.6835	33.1922	34.7009	36.2097	37.7184	39.2272	40.7359	42.2446	43.7534	45.2621	46.7708	48.2796	49.7883	51.297	52.8058	54.3145	55.8233	57.332	58.8407	60.3495	61.8582	63.3669	64.8757	66.3844	67.8931	69.4019	70.9106
	85	-9.4369e-15	1.60303	3.20607	4.8091	6.41213	8.01516	9.6182	11.2212	12.8243	14.4273	16.0303	17.6334	19.2364	20.8394	22.4425	24.0455	25.6485	27.2516	28.8546	30.4576	32.0607	33.6637	35.2667	36.8697	38.4728	40.0758	41.6788	43.2819	44.8849	46.4879	48.091	49.694	51.297	52.9001	54.5031	56.1061	57.7092	59.3122	60.9152	62.5183	64.1213	65.7243	67.3274	68.9304	70.5334	72.1365	73.7395	75.3425
	90	0	1.69733	3.39466	5.09199	6.78931	8.48664	10.184	11.8813	13.5786	15.276	16.9733	18.6706	20.3679	22.0653	23.7626	25.4599	27.1573	28.8546	30.5519	32.2492	33.9466	35.6439	37.3412	39.0386	40.7359	42.4332	44.1305	45.8279	47.5252	49.2225	50.9199	52.6172	54.3145	56.0118	57.7092	59.4065	61.1038	62.8012	64.4985	66.1958	67.8931	69.5905	71.2878	72.9851	74.6825	76.3798	78.0771	79.7744
	95	0	1.79162	3.58325	5.37487	7.1665	8.95812	10.7497	12.5414	14.333	16.1246	17.9162	19.7079	21.4995	23.2911	25.0827	26.8744	28.666	30.4576	32.2492	34.0409	35.8325	37.6241	39.4157	41.2074	42.999	44.7906	46.5822	48.3739	50.1655	51.9571	53.7487	55.5404	57.332	59.1236	60.9152	62.7069	64.4985	66.2901	68.0817	69.8734	71.665	73.4566	75.2482	77.0399	78.8315	80.6231	82.4147	84.2064
	100	0	1.88592	3.77184	5.65776	7.54368	9.4296	11.3155	13.2014	15.0874	16.9733	18.8592	20.7451	22.631	24.517	26.4029	28.2888	30.1747	32.0607	33.9466	35.8325	37.7184	39.6043	41.4903	43.3762	45.2621	47.148	49.0339	50.9199	52.8058	54.6917	56.5776	58.4635	60.3495	62.2354	64.1213	66.0072	67.8931	69.7791	71.665	73.5509	75.4368	77.3227	79.2087	81.0946	82.9805	84.8664	86.7524	88.6383
	105	0	1.98022	3.96043	5.94065	7.92087	9.90108	11.8813	13.8615	15.8417	17.822	19.8022	21.7824	23.7626	25.7428	27.723	29.7033	31.6835	33.6637	35.6439	37.6241	39.6043	41.5846	43.5648	45.545	47.5252	49.5054	51.4856	53.4659	55.4461	57.4263	59.4065	61.3867	63.3669	65.3472	67.3274	69.3076	71.2878	73.268	75.2482	77.2285	79.2087	81.1889	83.1691	85.1493	87.1295	89.1098	91.09	93.0702
	110	0	2.07451	4.14903	6.22354	8.29805	10.3726	12.4471	14.5216	16.5961	18.6706	20.7451	22.8196	24.8942	26.9687	29.0432	31.1177	33.1922	35.2667	37.3412	39.4157	41.4903	43.5648	45.6393	47.7138	49.7883	51.8628	53.9373	56.0118	58.0864	60.1609	62.2354	64.3099	66.3844	68.4589	70.5334	72.6079	74.6825	76.757	78.8315	80.906	82.9805	85.055	87.1295	89.204	91.2786	93.3531	95.4276	97.5021
	115	2.55351e-14	2.16881	4.33762	6.50643	8.67524	10.844	13.0129	15.1817	17.3505	19.5193	21.6881	23.8569	26.0257	28.1945	30.3633	32.5321	34.7009	36.8697	39.0386	41.2074	43.3762	45.545	47.7138	49.8826	52.0514	54.2202	56.389	58.5578	60.7266	62.8955	65.0643	67.2331	69.4019	71.5707	73.7395	75.9083	78.0771	80.2459	82.4147	84.5835	86.7524	88.9212	91.09	93.2588	95.4276	97.5964	99.7652	101.934
	120	0	2.2631	4.52621	6.78931	9.05242	11.3155	13.5786	15.8417	18.1048	20.3679	22.631	24.8942	27.1573	29.4204	31.6835	33.9466	36.2097	38.4728	40.7359	42.999	45.2621	47.5252	49.7883	52.0514	54.3145	56.5776	58.8407	61.1038	63.3669	65.63	67.8931	70.1563	72.4194	74.6825	76.9456	79.2087	81.4718	83.7349	85.998	88.2611	90.5242	92.7873	95.0504	97.3135	99.5766	101.84	104.103	106.366
	125	0	2.3574	4.7148	7.0722	9.4296	11.787	14.1444	16.5018	18.8592	21.2166	23.574	25.9314	28.2888	30.6462	33.0036	35.361	37.7184	40.0758	42.4332	44.7906	47.148	49.5054	51.8628	54.2202	56.5776	58.935	61.2924	63.6498	66.0072	68.3646	70.722	73.0794	75.4368	77.7942	80.1516	82.509	84.8664	87.2238	89.5812	91.9386	94.296	96.6534	99.0108	101.368	103.726	106.083	108.44	110.798
	130	0	2.4517	4.90339	7.35509	9.80679	12.2585	14.7102	17.1619	19.6136	22.0653	24.517	26.9687	29.4204	31.8721	34.3238	36.7755	39.2272	41.6788	44.1305	46.5822	49.0339	51.4856	53.9373	56.389	58.8407	61.2924	63.7441	66.1958	68.6475	71.0992	73.5509	76.0026	78.4543	80.906	83.3577	85.8094	88.2611	90.7128	93.1645	95.6162	98.0679	100.52	102.971	105.423	107.875	110.326	112.778	115.23
	135	0	2.54599	5.09199	7.63798	10.184	12.73	15.276	17.822	20.3679	22.9139	25.4599	28.0059	30.5519	33.0979	35.6439	38.1899	40.7359	43.2819	45.8279	48.3739	50.9199	53.4659	56.0118	58.5578	61.1038	63.6498	66.1958	68.7418	71.2878	73.8338	76.3798	78.9258	81.4718	84.0178	86.5638	89.1098	91.6557	94.2017	96.7477	99.2937	101.84	104.386	106.932	109.478	112.024	114.57	117.116	119.662
	140	0	2.64029	5.28058	7.92087	10.5612	13.2014	15.8417	18.482	21.1223	23.7626	26.4029	29.0432	31.6835	34.3238	36.964	39.6043	42.2446	44.8849	47.5252	50.1655	52.8058	55.4461	58.0864	60.7266	63.3669	66.0072	68.6475	71.2878	73.9281	76.5684	79.2087	81.849	84.4892	87.1295	89.7698	92.4101	95.0504	97.6907	100.331	102.971	105.612	108.252	110.892	113.532	116.173	118.813	121.453	124.094
	145	-1.60982e-14	2.73459	5.46917	8.20376	10.9383	13.6729	16.4075	19.1421	21.8767	24.6113	27.3459	30.0804	32.815	35.5496	38.2842	41.0188	43.7534	46.4879	49.2225	51.9571	54.6917	57.4263	60.1609	62.8955	65.63	68.3646	71.0992	73.8338	76.5684	79.303	82.0376	84.7721	87.5067	90.2413	92.9759	95.7105	98.4451	101.18	103.914	106.649	109.383	112.118	114.853	117.587	120.322	123.056	125.791	128.525
	150	0	2.82888	5.65776	8.48664	11.3155	14.1444	16.9733	19.8022	22.631	25.4599	28.2888	31.1177	33.9466	36.7755	39.6043	42.4332	45.2621	48.091	50.9199	53.7487	56.5776	59.4065	62.2354	65.0643	67.8931	70.722	73.5509	76.3798	79.2087	82.0376	84.8664	87.6953	90.5242	93.3531	96.182	99.0108	101.84	104.669	107.497	110.326	113.155	115.984	118.813	121.642	124.471	127.3	130.129	132.957
	155	0	2.92318	5.84635	8.76953	11.6927	14.6159	17.5391	20.4622	23.3854	26.3086	29.2318	32.1549	35.0781	38.0013	40.9245	43.8477	46.7708	49.694	52.6172	55.5404	58.4635	61.3867	64.3099	67.2331	70.1562	73.0794	76.0026	78.9258	81.849	84.7721	87.6953	90.6185	93.5417	96.4648	99.388	102.311	105.234	108.158	111.081	114.004	116.927	119.85	122.773	125.697	128.62	131.543	134.466	137.389
	160	0	3.01747	6.03495	9.05242	12.0699	15.0874	18.1048	21.1223	24.1398	27.1573	30.1747	33.1922	36.2097	39.2272	42.2446	45.2621	48.2796	51.297	54.3145	57.332	60.3495	63.3669	66.3844	69.4019	72.4194	75.4368	78.4543	81.4718	84.4892	87.5067	90.5242	93.5417	96.5591	99.5766	102.594	105.612	108.629	111.647	114.664	117.681	120.699	123.716	126.734	129.751	132.769	135.786	138.804	141.821
	165	0	3.11177	6.22354	9.33531	12.4471	15.5588	18.6706	21.7824	24.8942	28.0059	31.1177	34.2295	37.3412	40.453	43.5648	46.6765	49.7883	52.9001	56.0118	59.1236	62.2354	65.3472	68.4589	71.5707	74.6825	77.7942	80.906	84.0178	87.1295	90.2413	93.3531	96.4648	99.5766	102.688	105.8	108.912	112.024	115.135	118.247	121.359	124.471	127.583	130.694	133.806	136.918	140.03	143.141	146.253
	170	-1.88738e-14	3.20607	6.41213	9.6182	12.8243	16.0303	19.2364	22.4425	25.6485	28.8546	32.0607	35.2667	38.4728	41.6788	44.8849	48.091	51.297	54.5031	57.7092	60.9152	64.1213	67.3274	70.5334	73.7395	76.9456	80.1516	83.3577	86.5638	89.7698	92.9759	96.182	99.388	102.594	105.8	109.006	112.212	115.418	118.624	121.83	125.037	128.243	131.449	134.655	137.861	141.067	144.273	147.479	150.685
	175	0	3.30036	6.60072	9.90108	13.2014	16.5018	19.8022	23.1025	26.4029	29.7033	33.0036	36.304	39.6043	42.9047	46.2051	49.5054	52.8058	56.1061	59.4065	62.7069	66.0072	69.3076	72.6079	75.9083	79.2087	82.509	85.8094	89.1098	92.4101	95.7105	99.0108	102.311	105.612	108.912	112.212	115.513	118.813	122.113	125.414	128.714	132.014	135.315	138.615	141.916	145.216	148.516	151.817	155.117
	180	0	3.39466	6.78931	10.184	13.5786	16.9733	20.3679	23.7626	27.1573	30.5519	33.9466	37.3412	40.7359	44.1305	47.5252	50.9199	54.3145	57.7092	61.1038	64.4985	67.8931	71.2878	74.6825	78.0771	81.4718	84.8664	88.2611	91.6557	95.0504	98.4451	101.84	105.234	108.629	112.024	115.418	118.813	122.208	125.602	128.997	132.392	135.786	139.181	142.576	145.97	149.365	152.76	156.154	159.549
	185	0	3.48895	6.97791	10.4669	13.9558	17.4448	20.9337	24.4227	27.9116	31.4006	34.8895	38.3785	41.8674	45.3564	48.8453	52.3343	55.8233	59.3122	62.8012	66.2901	69.7791	73.268	76.757	80.2459	83.7349	87.2238	90.7128	94.2017	97.6907	101.18	104.669	108.158	111.647	115.135	118.624	122.113	125.602	129.091	132.58	136.069	139.558	143.047	146.536	150.025	153.514	157.003	160.492	163.981
	190	0	3.58325	7.1665	10.7497	14.333	17.9162	21.4995	25.0827	28.666	32.2492	35.8325	39.4157	42.999	46.5822	50.1655	53.7487	57.332	60.9152	64.4985	68.0817	71.665	75.2482	78.8315	82.4147	85.998	89.5812	93.1645	96.7477	100.331	103.914	107.497	111.081	114.664	118.247	121.83	125.414	128.997	132.58	136.163	139.747	143.33	146.913	150.496	154.08	157.663	161.246	164.829	168.413
	195	0	3.67755	7.35509	11.0326	14.7102	18.3877	22.0653	25.7428	29.4204	33.0979	36.7755	40.453	44.1305	47.8081	51.4856	55.1632	58.8407	62.5183	66.1958	69.8734	73.5509	77.2285	80.906	84.5835	88.2611	91.9386	95.6162	99.2937	102.971	106.649	110.326	114.004	117.681	121.359	125.037	128.714	132.392	136.069	139.747	143.424	147.102	150.779	154.457	158.134	161.812	165.49	169.167	172.845
	200	0	3.77184	7.54368	11.3155	15.0874	18.8592	22.631	26.4029	30.1747	33.9466	37.7184	41.4903	45.2621	49.0339	52.8058	56.5776	60.3495	64.1213	67.8931	71.665	75.4368	79.2087	82.9805	86.7524	90.5242	94.296	98.0679	101.84	105.612	109.383	113.155	116.927	120.699	124.471	128.243	132.014	135.786	139.558	143.33	147.102	150.874	154.645	158.417	162.189	165.961	169.733	173.505	177.277
	Background concentration	RR
	1e-08	1	1	1	1	1	1	1	1	1	1	1	1	1	1	1	1	1	1	1	1	1	1	1	1	1	1	1	1	1	1	1	1	1	1	1	1	1	1	1	1	1	1	1	1	1	1	1	1
	5	1	1.00064	1.00128	1.00192	1.00256	1.0032	1.00384	1.00448	1.00512	1.00576	1.0064	1.00704	1.00769	1.00833	1.00897	1.00962	1.01026	1.0109	1.01155	1.0122	1.01284	1.01349	1.01413	1.01478	1.01543	1.01608	1.01673	1.01738	1.01802	1.01867	1.01932	1.01997	1.02063	1.02128	1.02193	1.02258	1.02323	1.02389	1.02454	1.02519	1.02585	1.0265	1.02716	1.02781	1.02847	1.02913	1.02978	1.03044
	10	1	1.00128	1.00256	1.00384	1.00512	1.0064	1.00769	1.00897	1.01026	1.01155	1.01284	1.01413	1.01543	1.01673	1.01802	1.01932	1.02063	1.02193	1.02323	1.02454	1.02585	1.02716	1.02847	1.02978	1.0311	1.03241	1.03373	1.03505	1.03637	1.0377	1.03902	1.04035	1.04168	1.04301	1.04434	1.04567	1.04701	1.04834	1.04968	1.05102	1.05236	1.05371	1.05505	1.0564	1.05775	1.0591	1.06045	1.06181
	15	1	1.00192	1.00384	1.00576	1.00769	1.00962	1.01155	1.01349	1.01543	1.01738	1.01932	1.02128	1.02323	1.02519	1.02716	1.02913	1.0311	1.03307	1.03505	1.03703	1.03902	1.04101	1.04301	1.045	1.04701	1.04901	1.05102	1.05304	1.05505	1.05707	1.0591	1.06113	1.06316	1.0652	1.06724	1.06928	1.07133	1.07339	1.07544	1.0775	1.07957	1.08163	1.08371	1.08578	1.08786	1.08995	1.09204	1.09413
	20	1	1.00256	1.00512	1.00769	1.01026	1.01284	1.01543	1.01802	1.02063	1.02323	1.02585	1.02847	1.0311	1.03373	1.03637	1.03902	1.04168	1.04434	1.04701	1.04968	1.05236	1.05505	1.05775	1.06045	1.06316	1.06588	1.0686	1.07133	1.07407	1.07681	1.07957	1.08232	1.08509	1.08786	1.09064	1.09343	1.09622	1.09902	1.10183	1.10465	1.10747	1.1103	1.11314	1.11598	1.11883	1.12169	1.12456	1.12743
	25	1	1.0032	1.0064	1.00962	1.01284	1.01608	1.01932	1.02258	1.02585	1.02913	1.03241	1.03571	1.03902	1.04234	1.04567	1.04901	1.05236	1.05573	1.0591	1.06248	1.06588	1.06928	1.0727	1.07613	1.07957	1.08302	1.08648	1.08995	1.09343	1.09692	1.10043	1.10394	1.10747	1.11101	1.11456	1.11812	1.12169	1.12528	1.12887	1.13248	1.1361	1.13973	1.14337	1.14702	1.15069	1.15436	1.15805	1.16175
	30	1	1.00384	1.00769	1.01155	1.01543	1.01932	1.02323	1.02716	1.0311	1.03505	1.03902	1.04301	1.04701	1.05102	1.05505	1.0591	1.06316	1.06724	1.07133	1.07544	1.07957	1.08371	1.08786	1.09204	1.09622	1.10043	1.10465	1.10889	1.11314	1.11741	1.12169	1.12599	1.13031	1.13465	1.139	1.14337	1.14775	1.15216	1.15657	1.16101	1.16546	1.16993	1.17442	1.17892	1.18345	1.18798	1.19254	1.19711
	35	1	1.00448	1.00897	1.01349	1.01802	1.02258	1.02716	1.03176	1.03637	1.04101	1.04567	1.05035	1.05505	1.05978	1.06452	1.06928	1.07407	1.07888	1.08371	1.08856	1.09343	1.09832	1.10324	1.10818	1.11314	1.11812	1.12312	1.12815	1.1332	1.13827	1.14337	1.14849	1.15363	1.15879	1.16398	1.16919	1.17442	1.17968	1.18496	1.19026	1.19559	1.20094	1.20632	1.21171	1.21714	1.22259	1.22806	1.23355
	40	1	1.00512	1.01026	1.01543	1.02063	1.02585	1.0311	1.03637	1.04168	1.04701	1.05236	1.05775	1.06316	1.0686	1.07407	1.07957	1.08509	1.09064	1.09622	1.10183	1.10747	1.11314	1.11883	1.12456	1.13031	1.1361	1.14191	1.14775	1.15363	1.15953	1.16546	1.17143	1.17742	1.18345	1.1895	1.19559	1.20171	1.20786	1.21404	1.22025	1.22649	1.23277	1.23908	1.24542	1.25179	1.25819	1.26463	1.2711
	45	1	1.00576	1.01155	1.01738	1.02323	1.02913	1.03505	1.04101	1.04701	1.05304	1.0591	1.0652	1.07133	1.0775	1.08371	1.08995	1.09622	1.10254	1.10889	1.11527	1.12169	1.12815	1.13465	1.14118	1.14775	1.15436	1.16101	1.1677	1.17442	1.18118	1.18798	1.19483	1.20171	1.20863	1.21559	1.22259	1.22963	1.23671	1.24383	1.25099	1.25819	1.26544	1.27273	1.28006	1.28743	1.29484	1.3023	1.3098
	50	1	1.0064	1.01284	1.01932	1.02585	1.03241	1.03902	1.04567	1.05236	1.0591	1.06588	1.0727	1.07957	1.08648	1.09343	1.10043	1.10747	1.11456	1.12169	1.12887	1.1361	1.14337	1.15069	1.15805	1.16546	1.17292	1.18043	1.18798	1.19559	1.20324	1.21094	1.21869	1.22649	1.23434	1.24224	1.25019	1.25819	1.26625	1.27435	1.28251	1.29072	1.29898	1.30729	1.31566	1.32408	1.33255	1.34108	1.34967
	55	1	1.00704	1.01413	1.02128	1.02847	1.03571	1.04301	1.05035	1.05775	1.0652	1.0727	1.08026	1.08786	1.09552	1.10324	1.11101	1.11883	1.12671	1.13465	1.14264	1.15069	1.15879	1.16695	1.17517	1.18345	1.19178	1.20017	1.20863	1.21714	1.22571	1.23434	1.24304	1.25179	1.26061	1.26948	1.27842	1.28743	1.29649	1.30562	1.31482	1.32408	1.3334	1.3428	1.35225	1.36178	1.37137	1.38102	1.39075
	60	1	1.00769	1.01543	1.02323	1.0311	1.03902	1.04701	1.05505	1.06316	1.07133	1.07957	1.08786	1.09622	1.10465	1.11314	1.12169	1.13031	1.139	1.14775	1.15657	1.16546	1.17442	1.18345	1.19254	1.20171	1.21094	1.22025	1.22963	1.23908	1.2486	1.25819	1.26786	1.27761	1.28743	1.29732	1.30729	1.31734	1.32746	1.33766	1.34795	1.3583	1.36874	1.37926	1.38986	1.40054	1.41131	1.42215	1.43308
	65	1	1.00833	1.01673	1.02519	1.03373	1.04234	1.05102	1.05978	1.0686	1.0775	1.08648	1.09552	1.10465	1.11385	1.12312	1.13248	1.14191	1.15142	1.16101	1.17068	1.18043	1.19026	1.20017	1.21017	1.22025	1.23041	1.24066	1.25099	1.26141	1.27192	1.28251	1.29319	1.30396	1.31482	1.32577	1.33681	1.34795	1.35917	1.37049	1.38191	1.39341	1.40502	1.41672	1.42852	1.44042	1.45241	1.46451	1.47671
	70	1	1.00897	1.01802	1.02716	1.03637	1.04567	1.05505	1.06452	1.07407	1.08371	1.09343	1.10324	1.11314	1.12312	1.1332	1.14337	1.15363	1.16398	1.17442	1.18496	1.19559	1.20632	1.21714	1.22806	1.23908	1.25019	1.26141	1.27273	1.28415	1.29567	1.30729	1.31902	1.33085	1.3428	1.35484	1.367	1.37926	1.39164	1.40412	1.41672	1.42943	1.44226	1.4552	1.46825	1.48142	1.49472	1.50813	1.52166
	75	1	1.00962	1.01932	1.02913	1.03902	1.04901	1.0591	1.06928	1.07957	1.08995	1.10043	1.11101	1.12169	1.13248	1.14337	1.15436	1.16546	1.17667	1.18798	1.19941	1.21094	1.22259	1.23434	1.24621	1.25819	1.27029	1.28251	1.29484	1.30729	1.31986	1.33255	1.34537	1.3583	1.37137	1.38455	1.39787	1.41131	1.42488	1.43858	1.45241	1.46638	1.48048	1.49472	1.50909	1.5236	1.53825	1.55304	1.56798
	80	1	1.01026	1.02063	1.0311	1.04168	1.05236	1.06316	1.07407	1.08509	1.09622	1.10747	1.11883	1.13031	1.14191	1.15363	1.16546	1.17742	1.1895	1.20171	1.21404	1.22649	1.23908	1.25179	1.26463	1.27761	1.29072	1.30396	1.31734	1.33085	1.34451	1.3583	1.37224	1.38632	1.40054	1.41491	1.42943	1.4441	1.45891	1.47388	1.48901	1.50428	1.51972	1.53531	1.55106	1.56698	1.58305	1.5993	1.61571
	85	1	1.0109	1.02193	1.03307	1.04434	1.05573	1.06724	1.07888	1.09064	1.10254	1.11456	1.12671	1.139	1.15142	1.16398	1.17667	1.1895	1.20247	1.21559	1.22884	1.24224	1.25579	1.26948	1.28333	1.29732	1.31147	1.32577	1.34023	1.35484	1.36962	1.38455	1.39965	1.41491	1.43034	1.44594	1.46171	1.47765	1.49376	1.51005	1.52652	1.54317	1.55999	1.57701	1.5942	1.61159	1.62916	1.64693	1.66489
	90	1	1.01155	1.02323	1.03505	1.04701	1.0591	1.07133	1.08371	1.09622	1.10889	1.12169	1.13465	1.14775	1.16101	1.17442	1.18798	1.20171	1.21559	1.22963	1.24383	1.25819	1.27273	1.28743	1.3023	1.31734	1.33255	1.34795	1.36351	1.37926	1.39519	1.41131	1.42761	1.4441	1.46078	1.47765	1.49472	1.51198	1.52944	1.54711	1.56498	1.58305	1.60134	1.61983	1.63854	1.65747	1.67661	1.69598	1.71557
	95	1	1.0122	1.02454	1.03703	1.04968	1.06248	1.07544	1.08856	1.10183	1.11527	1.12887	1.14264	1.15657	1.17068	1.18496	1.19941	1.21404	1.22884	1.24383	1.259	1.27435	1.28989	1.30562	1.32155	1.33766	1.35398	1.37049	1.38721	1.40412	1.42125	1.43858	1.45612	1.47388	1.49186	1.51005	1.52847	1.54711	1.56598	1.58508	1.60441	1.62397	1.64378	1.66383	1.68412	1.70466	1.72545	1.74649	1.76779
	100	1	1.01284	1.02585	1.03902	1.05236	1.06588	1.07957	1.09343	1.10747	1.12169	1.1361	1.15069	1.16546	1.18043	1.19559	1.21094	1.22649	1.24224	1.25819	1.27435	1.29072	1.30729	1.32408	1.34108	1.3583	1.37575	1.39341	1.41131	1.42943	1.44779	1.46638	1.48521	1.50428	1.5236	1.54317	1.56298	1.58305	1.60338	1.62397	1.64483	1.66595	1.68734	1.70901	1.73096	1.75319	1.7757	1.7985	1.8216
	105	1	1.01349	1.02716	1.04101	1.05505	1.06928	1.08371	1.09832	1.11314	1.12815	1.14337	1.15879	1.17442	1.19026	1.20632	1.22259	1.23908	1.25579	1.27273	1.28989	1.30729	1.32492	1.3428	1.36091	1.37926	1.39787	1.41672	1.43583	1.4552	1.47482	1.49472	1.51488	1.53531	1.55602	1.57701	1.59828	1.61983	1.64168	1.66383	1.68627	1.70901	1.73206	1.75542	1.7791	1.8031	1.82742	1.85207	1.87705
	110	1	1.01413	1.02847	1.04301	1.05775	1.0727	1.08786	1.10324	1.11883	1.13465	1.15069	1.16695	1.18345	1.20017	1.21714	1.23434	1.25179	1.26948	1.28743	1.30562	1.32408	1.3428	1.36178	1.38102	1.40054	1.42034	1.44042	1.46078	1.48142	1.50236	1.5236	1.54514	1.56698	1.58913	1.61159	1.63437	1.65747	1.6809	1.70466	1.72875	1.75319	1.77797	1.8031	1.82859	1.85443	1.88064	1.90723	1.93418
	115	1	1.01478	1.02978	1.045	1.06045	1.07613	1.09204	1.10818	1.12456	1.14118	1.15805	1.17517	1.19254	1.21017	1.22806	1.24621	1.26463	1.28333	1.3023	1.32155	1.34108	1.36091	1.38102	1.40144	1.42215	1.44318	1.46451	1.48616	1.50813	1.53042	1.55304	1.576	1.5993	1.62294	1.64693	1.67127	1.69598	1.72105	1.74649	1.7723	1.7985	1.82509	1.85207	1.87944	1.90723	1.93542	1.96403	1.99306
	120	1	1.01543	1.0311	1.04701	1.06316	1.07957	1.09622	1.11314	1.13031	1.14775	1.16546	1.18345	1.20171	1.22025	1.23908	1.25819	1.27761	1.29732	1.31734	1.33766	1.3583	1.37926	1.40054	1.42215	1.4441	1.46638	1.48901	1.51198	1.53531	1.559	1.58305	1.60748	1.63228	1.65747	1.68304	1.70901	1.73538	1.76216	1.78935	1.81696	1.84499	1.87346	1.90237	1.93172	1.96152	1.99179	2.02252	2.05373
	125	1	1.01608	1.03241	1.04901	1.06588	1.08302	1.10043	1.11812	1.1361	1.15436	1.17292	1.19178	1.21094	1.23041	1.25019	1.27029	1.29072	1.31147	1.33255	1.35398	1.37575	1.39787	1.42034	1.44318	1.46638	1.48996	1.51391	1.53825	1.56298	1.58811	1.61365	1.63959	1.66595	1.69273	1.71995	1.7476	1.7757	1.80425	1.83326	1.86273	1.89268	1.92311	1.95403	1.98545	2.01737	2.0498	2.08276	2.11624
	130	1	1.01673	1.03373	1.05102	1.0686	1.08648	1.10465	1.12312	1.14191	1.16101	1.18043	1.20017	1.22025	1.24066	1.26141	1.28251	1.30396	1.32577	1.34795	1.37049	1.39341	1.41672	1.44042	1.46451	1.48901	1.51391	1.53923	1.56498	1.59115	1.61777	1.64483	1.67234	1.70031	1.72875	1.75767	1.78707	1.81696	1.84735	1.87825	1.90966	1.9416	1.97408	2.0071	2.04067	2.0748	2.1095	2.14479	2.18066
	135	1	1.01738	1.03505	1.05304	1.07133	1.08995	1.10889	1.12815	1.14775	1.1677	1.18798	1.20863	1.22963	1.25099	1.27273	1.29484	1.31734	1.34023	1.36351	1.38721	1.41131	1.43583	1.46078	1.48616	1.51198	1.53825	1.56498	1.59217	1.61983	1.64798	1.67661	1.70574	1.73538	1.76553	1.79621	1.82742	1.85917	1.89147	1.92434	1.95777	1.99179	2.0264	2.06161	2.09743	2.13387	2.17095	2.20867	2.24704
	140	1	1.01802	1.03637	1.05505	1.07407	1.09343	1.11314	1.1332	1.15363	1.17442	1.19559	1.21714	1.23908	1.26141	1.28415	1.30729	1.33085	1.35484	1.37926	1.40412	1.42943	1.4552	1.48142	1.50813	1.53531	1.56298	1.59115	1.61983	1.64903	1.67875	1.70901	1.73982	1.77117	1.8031	1.8356	1.86868	1.90237	1.93665	1.97156	2.0071	2.04327	2.0801	2.1176	2.15576	2.19462	2.23418	2.27445	2.31544
	145	1	1.01867	1.0377	1.05707	1.07681	1.09692	1.11741	1.13827	1.15953	1.18118	1.20324	1.22571	1.2486	1.27192	1.29567	1.31986	1.34451	1.36962	1.39519	1.42125	1.44779	1.47482	1.50236	1.53042	1.559	1.58811	1.61777	1.64798	1.67875	1.7101	1.74204	1.77457	1.80771	1.84146	1.87585	1.91088	1.94656	1.98291	2.01994	2.05766	2.09609	2.13523	2.17511	2.21572	2.2571	2.29925	2.34219	2.38592
	150	1	1.01932	1.03902	1.0591	1.07957	1.10043	1.12169	1.14337	1.16546	1.18798	1.21094	1.23434	1.25819	1.28251	1.30729	1.33255	1.3583	1.38455	1.41131	1.43858	1.46638	1.49472	1.5236	1.55304	1.58305	1.61365	1.64483	1.67661	1.70901	1.74204	1.7757	1.81001	1.84499	1.88064	1.91699	1.95403	1.99179	2.03028	2.06951	2.1095	2.15027	2.19182	2.23418	2.27735	2.32136	2.36622	2.41194	2.45855
	155	1	1.01997	1.04035	1.06113	1.08232	1.10394	1.12599	1.14849	1.17143	1.19483	1.21869	1.24304	1.26786	1.29319	1.31902	1.34537	1.37224	1.39965	1.42761	1.45612	1.48521	1.51488	1.54514	1.576	1.60748	1.63959	1.67234	1.70574	1.73982	1.77457	1.81001	1.84617	1.88305	1.92066	1.95902	1.99815	2.03807	2.07878	2.1203	2.16265	2.20585	2.24991	2.29485	2.34069	2.38745	2.43513	2.48378	2.53339
	160	1	1.02063	1.04168	1.06316	1.08509	1.10747	1.13031	1.15363	1.17742	1.20171	1.22649	1.25179	1.27761	1.30396	1.33085	1.3583	1.38632	1.41491	1.4441	1.47388	1.50428	1.53531	1.56698	1.5993	1.63228	1.66595	1.70031	1.73538	1.77117	1.80771	1.84499	1.88305	1.92188	1.96152	2.00198	2.04327	2.08542	2.12843	2.17233	2.21714	2.26287	2.30954	2.35718	2.40579	2.45542	2.50606	2.55775	2.6105
	165	1	1.02128	1.04301	1.0652	1.08786	1.11101	1.13465	1.15879	1.18345	1.20863	1.23434	1.26061	1.28743	1.31482	1.3428	1.37137	1.40054	1.43034	1.46078	1.49186	1.5236	1.55602	1.58913	1.62294	1.65747	1.69273	1.72875	1.76553	1.8031	1.84146	1.88064	1.92066	1.96152	2.00326	2.04588	2.08941	2.13387	2.17927	2.22564	2.273	2.32136	2.37075	2.42119	2.47271	2.52532	2.57905	2.63393	2.68997
	170	1	1.02193	1.04434	1.06724	1.09064	1.11456	1.139	1.16398	1.1895	1.21559	1.24224	1.26948	1.29732	1.32577	1.35484	1.38455	1.41491	1.44594	1.47765	1.51005	1.54317	1.57701	1.61159	1.64693	1.68304	1.71995	1.75767	1.79621	1.8356	1.87585	1.91699	1.95902	2.00198	2.04588	2.09075	2.13659	2.18345	2.23133	2.28026	2.33026	2.38136	2.43358	2.48695	2.54148	2.59721	2.65417	2.71237	2.77185
	175	1	1.02258	1.04567	1.06928	1.09343	1.11812	1.14337	1.16919	1.19559	1.22259	1.25019	1.27842	1.30729	1.33681	1.367	1.39787	1.42943	1.46171	1.49472	1.52847	1.56298	1.59828	1.63437	1.67127	1.70901	1.7476	1.78707	1.82742	1.86868	1.91088	1.95403	1.99815	2.04327	2.08941	2.13659	2.18484	2.23418	2.28463	2.33622	2.38897	2.44291	2.49808	2.55449	2.61217	2.67116	2.73147	2.79315	2.85622
	180	1	1.02323	1.04701	1.07133	1.09622	1.12169	1.14775	1.17442	1.20171	1.22963	1.25819	1.28743	1.31734	1.34795	1.37926	1.41131	1.4441	1.47765	1.51198	1.54711	1.58305	1.61983	1.65747	1.69598	1.73538	1.7757	1.81696	1.85917	1.90237	1.94656	1.99179	2.03807	2.08542	2.13387	2.18345	2.23418	2.28608	2.3392	2.39355	2.44916	2.50606	2.56428	2.62386	2.68482	2.7472	2.81103	2.87634	2.94317
	185	1	1.02389	1.04834	1.07339	1.09902	1.12528	1.15216	1.17968	1.20786	1.23671	1.26625	1.29649	1.32746	1.35917	1.39164	1.42488	1.45891	1.49376	1.52944	1.56598	1.60338	1.64168	1.6809	1.72105	1.76216	1.80425	1.84735	1.89147	1.93665	1.98291	2.03028	2.07878	2.12843	2.17927	2.23133	2.28463	2.3392	2.39507	2.45228	2.51086	2.57084	2.63225	2.69512	2.7595	2.82541	2.8929	2.962	3.03276
	190	1	1.02454	1.04968	1.07544	1.10183	1.12887	1.15657	1.18496	1.21404	1.24383	1.27435	1.30562	1.33766	1.37049	1.40412	1.43858	1.47388	1.51005	1.54711	1.58508	1.62397	1.66383	1.70466	1.74649	1.78935	1.83326	1.87825	1.92434	1.97156	2.01994	2.06951	2.1203	2.17233	2.22564	2.28026	2.33622	2.39355	2.45228	2.51246	2.57412	2.63729	2.70201	2.76831	2.83625	2.90585	2.97716	3.05022	3.12507
	195	1	1.02519	1.05102	1.0775	1.10465	1.13248	1.16101	1.19026	1.22025	1.25099	1.28251	1.31482	1.34795	1.38191	1.41672	1.45241	1.48901	1.52652	1.56498	1.60441	1.64483	1.68627	1.72875	1.7723	1.81696	1.86273	1.90966	1.95777	2.0071	2.05766	2.1095	2.16265	2.21714	2.273	2.33026	2.38897	2.44916	2.51086	2.57412	2.63897	2.70546	2.77362	2.8435	2.91514	2.98858	3.06387	3.14106	3.2202
	200	1	1.02585	1.05236	1.07957	1.10747	1.1361	1.16546	1.19559	1.22649	1.25819	1.29072	1.32408	1.3583	1.39341	1.42943	1.46638	1.50428	1.54317	1.58305	1.62397	1.66595	1.70901	1.75319	1.7985	1.84499	1.89268	1.9416	1.99179	2.04327	2.09609	2.15027	2.20585	2.26287	2.32136	2.38136	2.44291	2.50606	2.57084	2.63729	2.70546	2.77539	2.84713	2.92072	2.99622	3.07366	3.15311	3.23461	3.31822
	Background concentration	1-PAF
	1e-08	1	1	1	1	1	1	1	1	1	1	1	1	1	1	1	1	1	1	1	1	1	1	1	1	1	1	1	1	1	1	1	1	1	1	1	1	1	1	1	1	1	1	1	1	1	1	1	1
	5	1	1.00064	1.00128	1.00192	1.00256	1.0032	1.00384	1.00448	1.00512	1.00576	1.0064	1.00704	1.00769	1.00833	1.00897	1.00962	1.01026	1.0109	1.01155	1.0122	1.01284	1.01349	1.01413	1.01478	1.01543	1.01608	1.01673	1.01738	1.01802	1.01867	1.01932	1.01997	1.02063	1.02128	1.02193	1.02258	1.02323	1.02389	1.02454	1.02519	1.02585	1.0265	1.02716	1.02781	1.02847	1.02913	1.02978	1.03044
	10	1	1.00128	1.00256	1.00384	1.00512	1.0064	1.00769	1.00897	1.01026	1.01155	1.01284	1.01413	1.01543	1.01673	1.01802	1.01932	1.02063	1.02193	1.02323	1.02454	1.02585	1.02716	1.02847	1.02978	1.0311	1.03241	1.03373	1.03505	1.03637	1.0377	1.03902	1.04035	1.04168	1.04301	1.04434	1.04567	1.04701	1.04834	1.04968	1.05102	1.05236	1.05371	1.05505	1.0564	1.05775	1.0591	1.06045	1.06181
	15	1	1.00192	1.00384	1.00576	1.00769	1.00962	1.01155	1.01349	1.01543	1.01738	1.01932	1.02128	1.02323	1.02519	1.02716	1.02913	1.0311	1.03307	1.03505	1.03703	1.03902	1.04101	1.04301	1.045	1.04701	1.04901	1.05102	1.05304	1.05505	1.05707	1.0591	1.06113	1.06316	1.0652	1.06724	1.06928	1.07133	1.07339	1.07544	1.0775	1.07957	1.08163	1.08371	1.08578	1.08786	1.08995	1.09204	1.09413
	20	1	1.00256	1.00512	1.00769	1.01026	1.01284	1.01543	1.01802	1.02063	1.02323	1.02585	1.02847	1.0311	1.03373	1.03637	1.03902	1.04168	1.04434	1.04701	1.04968	1.05236	1.05505	1.05775	1.06045	1.06316	1.06588	1.0686	1.07133	1.07407	1.07681	1.07957	1.08232	1.08509	1.08786	1.09064	1.09343	1.09622	1.09902	1.10183	1.10465	1.10747	1.1103	1.11314	1.11598	1.11883	1.12169	1.12456	1.12743
	25	1	1.0032	1.0064	1.00962	1.01284	1.01608	1.01932	1.02258	1.02585	1.02913	1.03241	1.03571	1.03902	1.04234	1.04567	1.04901	1.05236	1.05573	1.0591	1.06248	1.06588	1.06928	1.0727	1.07613	1.07957	1.08302	1.08648	1.08995	1.09343	1.09692	1.10043	1.10394	1.10747	1.11101	1.11456	1.11812	1.12169	1.12528	1.12887	1.13248	1.1361	1.13973	1.14337	1.14702	1.15069	1.15436	1.15805	1.16175
	30	1	1.00384	1.00769	1.01155	1.01543	1.01932	1.02323	1.02716	1.0311	1.03505	1.03902	1.04301	1.04701	1.05102	1.05505	1.0591	1.06316	1.06724	1.07133	1.07544	1.07957	1.08371	1.08786	1.09204	1.09622	1.10043	1.10465	1.10889	1.11314	1.11741	1.12169	1.12599	1.13031	1.13465	1.139	1.14337	1.14775	1.15216	1.15657	1.16101	1.16546	1.16993	1.17442	1.17892	1.18345	1.18798	1.19254	1.19711
	35	1	1.00448	1.00897	1.01349	1.01802	1.02258	1.02716	1.03176	1.03637	1.04101	1.04567	1.05035	1.05505	1.05978	1.06452	1.06928	1.07407	1.07888	1.08371	1.08856	1.09343	1.09832	1.10324	1.10818	1.11314	1.11812	1.12312	1.12815	1.1332	1.13827	1.14337	1.14849	1.15363	1.15879	1.16398	1.16919	1.17442	1.17968	1.18496	1.19026	1.19559	1.20094	1.20632	1.21171	1.21714	1.22259	1.22806	1.23355
	40	1	1.00512	1.01026	1.01543	1.02063	1.02585	1.0311	1.03637	1.04168	1.04701	1.05236	1.05775	1.06316	1.0686	1.07407	1.07957	1.08509	1.09064	1.09622	1.10183	1.10747	1.11314	1.11883	1.12456	1.13031	1.1361	1.14191	1.14775	1.15363	1.15953	1.16546	1.17143	1.17742	1.18345	1.1895	1.19559	1.20171	1.20786	1.21404	1.22025	1.22649	1.23277	1.23908	1.24542	1.25179	1.25819	1.26463	1.2711
	45	1	1.00576	1.01155	1.01738	1.02323	1.02913	1.03505	1.04101	1.04701	1.05304	1.0591	1.0652	1.07133	1.0775	1.08371	1.08995	1.09622	1.10254	1.10889	1.11527	1.12169	1.12815	1.13465	1.14118	1.14775	1.15436	1.16101	1.1677	1.17442	1.18118	1.18798	1.19483	1.20171	1.20863	1.21559	1.22259	1.22963	1.23671	1.24383	1.25099	1.25819	1.26544	1.27273	1.28006	1.28743	1.29484	1.3023	1.3098
	50	1	1.0064	1.01284	1.01932	1.02585	1.03241	1.03902	1.04567	1.05236	1.0591	1.06588	1.0727	1.07957	1.08648	1.09343	1.10043	1.10747	1.11456	1.12169	1.12887	1.1361	1.14337	1.15069	1.15805	1.16546	1.17292	1.18043	1.18798	1.19559	1.20324	1.21094	1.21869	1.22649	1.23434	1.24224	1.25019	1.25819	1.26625	1.27435	1.28251	1.29072	1.29898	1.30729	1.31566	1.32408	1.33255	1.34108	1.34967
	55	1	1.00704	1.01413	1.02128	1.02847	1.03571	1.04301	1.05035	1.05775	1.0652	1.0727	1.08026	1.08786	1.09552	1.10324	1.11101	1.11883	1.12671	1.13465	1.14264	1.15069	1.15879	1.16695	1.17517	1.18345	1.19178	1.20017	1.20863	1.21714	1.22571	1.23434	1.24304	1.25179	1.26061	1.26948	1.27842	1.28743	1.29649	1.30562	1.31482	1.32408	1.3334	1.3428	1.35225	1.36178	1.37137	1.38102	1.39075
	60	1	1.00769	1.01543	1.02323	1.0311	1.03902	1.04701	1.05505	1.06316	1.07133	1.07957	1.08786	1.09622	1.10465	1.11314	1.12169	1.13031	1.139	1.14775	1.15657	1.16546	1.17442	1.18345	1.19254	1.20171	1.21094	1.22025	1.22963	1.23908	1.2486	1.25819	1.26786	1.27761	1.28743	1.29732	1.30729	1.31734	1.32746	1.33766	1.34795	1.3583	1.36874	1.37926	1.38986	1.40054	1.41131	1.42215	1.43308
	65	1	1.00833	1.01673	1.02519	1.03373	1.04234	1.05102	1.05978	1.0686	1.0775	1.08648	1.09552	1.10465	1.11385	1.12312	1.13248	1.14191	1.15142	1.16101	1.17068	1.18043	1.19026	1.20017	1.21017	1.22025	1.23041	1.24066	1.25099	1.26141	1.27192	1.28251	1.29319	1.30396	1.31482	1.32577	1.33681	1.34795	1.35917	1.37049	1.38191	1.39341	1.40502	1.41672	1.42852	1.44042	1.45241	1.46451	1.47671
	70	1	1.00897	1.01802	1.02716	1.03637	1.04567	1.05505	1.06452	1.07407	1.08371	1.09343	1.10324	1.11314	1.12312	1.1332	1.14337	1.15363	1.16398	1.17442	1.18496	1.19559	1.20632	1.21714	1.22806	1.23908	1.25019	1.26141	1.27273	1.28415	1.29567	1.30729	1.31902	1.33085	1.3428	1.35484	1.367	1.37926	1.39164	1.40412	1.41672	1.42943	1.44226	1.4552	1.46825	1.48142	1.49472	1.50813	1.52166
	75	1	1.00962	1.01932	1.02913	1.03902	1.04901	1.0591	1.06928	1.07957	1.08995	1.10043	1.11101	1.12169	1.13248	1.14337	1.15436	1.16546	1.17667	1.18798	1.19941	1.21094	1.22259	1.23434	1.24621	1.25819	1.27029	1.28251	1.29484	1.30729	1.31986	1.33255	1.34537	1.3583	1.37137	1.38455	1.39787	1.41131	1.42488	1.43858	1.45241	1.46638	1.48048	1.49472	1.50909	1.5236	1.53825	1.55304	1.56798
	80	1	1.01026	1.02063	1.0311	1.04168	1.05236	1.06316	1.07407	1.08509	1.09622	1.10747	1.11883	1.13031	1.14191	1.15363	1.16546	1.17742	1.1895	1.20171	1.21404	1.22649	1.23908	1.25179	1.26463	1.27761	1.29072	1.30396	1.31734	1.33085	1.34451	1.3583	1.37224	1.38632	1.40054	1.41491	1.42943	1.4441	1.45891	1.47388	1.48901	1.50428	1.51972	1.53531	1.55106	1.56698	1.58305	1.5993	1.61571
	85	1	1.0109	1.02193	1.03307	1.04434	1.05573	1.06724	1.07888	1.09064	1.10254	1.11456	1.12671	1.139	1.15142	1.16398	1.17667	1.1895	1.20247	1.21559	1.22884	1.24224	1.25579	1.26948	1.28333	1.29732	1.31147	1.32577	1.34023	1.35484	1.36962	1.38455	1.39965	1.41491	1.43034	1.44594	1.46171	1.47765	1.49376	1.51005	1.52652	1.54317	1.55999	1.57701	1.5942	1.61159	1.62916	1.64693	1.66489
	90	1	1.01155	1.02323	1.03505	1.04701	1.0591	1.07133	1.08371	1.09622	1.10889	1.12169	1.13465	1.14775	1.16101	1.17442	1.18798	1.20171	1.21559	1.22963	1.24383	1.25819	1.27273	1.28743	1.3023	1.31734	1.33255	1.34795	1.36351	1.37926	1.39519	1.41131	1.42761	1.4441	1.46078	1.47765	1.49472	1.51198	1.52944	1.54711	1.56498	1.58305	1.60134	1.61983	1.63854	1.65747	1.67661	1.69598	1.71557
	95	1	1.0122	1.02454	1.03703	1.04968	1.06248	1.07544	1.08856	1.10183	1.11527	1.12887	1.14264	1.15657	1.17068	1.18496	1.19941	1.21404	1.22884	1.24383	1.259	1.27435	1.28989	1.30562	1.32155	1.33766	1.35398	1.37049	1.38721	1.40412	1.42125	1.43858	1.45612	1.47388	1.49186	1.51005	1.52847	1.54711	1.56598	1.58508	1.60441	1.62397	1.64378	1.66383	1.68412	1.70466	1.72545	1.74649	1.76779
	100	1	1.01284	1.02585	1.03902	1.05236	1.06588	1.07957	1.09343	1.10747	1.12169	1.1361	1.15069	1.16546	1.18043	1.19559	1.21094	1.22649	1.24224	1.25819	1.27435	1.29072	1.30729	1.32408	1.34108	1.3583	1.37575	1.39341	1.41131	1.42943	1.44779	1.46638	1.48521	1.50428	1.5236	1.54317	1.56298	1.58305	1.60338	1.62397	1.64483	1.66595	1.68734	1.70901	1.73096	1.75319	1.7757	1.7985	1.8216
	105	1	1.01349	1.02716	1.04101	1.05505	1.06928	1.08371	1.09832	1.11314	1.12815	1.14337	1.15879	1.17442	1.19026	1.20632	1.22259	1.23908	1.25579	1.27273	1.28989	1.30729	1.32492	1.3428	1.36091	1.37926	1.39787	1.41672	1.43583	1.4552	1.47482	1.49472	1.51488	1.53531	1.55602	1.57701	1.59828	1.61983	1.64168	1.66383	1.68627	1.70901	1.73206	1.75542	1.7791	1.8031	1.82742	1.85207	1.87705
	110	1	1.01413	1.02847	1.04301	1.05775	1.0727	1.08786	1.10324	1.11883	1.13465	1.15069	1.16695	1.18345	1.20017	1.21714	1.23434	1.25179	1.26948	1.28743	1.30562	1.32408	1.3428	1.36178	1.38102	1.40054	1.42034	1.44042	1.46078	1.48142	1.50236	1.5236	1.54514	1.56698	1.58913	1.61159	1.63437	1.65747	1.6809	1.70466	1.72875	1.75319	1.77797	1.8031	1.82859	1.85443	1.88064	1.90723	1.93418
	115	1	1.01478	1.02978	1.045	1.06045	1.07613	1.09204	1.10818	1.12456	1.14118	1.15805	1.17517	1.19254	1.21017	1.22806	1.24621	1.26463	1.28333	1.3023	1.32155	1.34108	1.36091	1.38102	1.40144	1.42215	1.44318	1.46451	1.48616	1.50813	1.53042	1.55304	1.576	1.5993	1.62294	1.64693	1.67127	1.69598	1.72105	1.74649	1.7723	1.7985	1.82509	1.85207	1.87944	1.90723	1.93542	1.96403	1.99306
	120	1	1.01543	1.0311	1.04701	1.06316	1.07957	1.09622	1.11314	1.13031	1.14775	1.16546	1.18345	1.20171	1.22025	1.23908	1.25819	1.27761	1.29732	1.31734	1.33766	1.3583	1.37926	1.40054	1.42215	1.4441	1.46638	1.48901	1.51198	1.53531	1.559	1.58305	1.60748	1.63228	1.65747	1.68304	1.70901	1.73538	1.76216	1.78935	1.81696	1.84499	1.87346	1.90237	1.93172	1.96152	1.99179	2.02252	2.05373
	125	1	1.01608	1.03241	1.04901	1.06588	1.08302	1.10043	1.11812	1.1361	1.15436	1.17292	1.19178	1.21094	1.23041	1.25019	1.27029	1.29072	1.31147	1.33255	1.35398	1.37575	1.39787	1.42034	1.44318	1.46638	1.48996	1.51391	1.53825	1.56298	1.58811	1.61365	1.63959	1.66595	1.69273	1.71995	1.7476	1.7757	1.80425	1.83326	1.86273	1.89268	1.92311	1.95403	1.98545	2.01737	2.0498	2.08276	2.11624
	130	1	1.01673	1.03373	1.05102	1.0686	1.08648	1.10465	1.12312	1.14191	1.16101	1.18043	1.20017	1.22025	1.24066	1.26141	1.28251	1.30396	1.32577	1.34795	1.37049	1.39341	1.41672	1.44042	1.46451	1.48901	1.51391	1.53923	1.56498	1.59115	1.61777	1.64483	1.67234	1.70031	1.72875	1.75767	1.78707	1.81696	1.84735	1.87825	1.90966	1.9416	1.97408	2.0071	2.04067	2.0748	2.1095	2.14479	2.18066
	135	1	1.01738	1.03505	1.05304	1.07133	1.08995	1.10889	1.12815	1.14775	1.1677	1.18798	1.20863	1.22963	1.25099	1.27273	1.29484	1.31734	1.34023	1.36351	1.38721	1.41131	1.43583	1.46078	1.48616	1.51198	1.53825	1.56498	1.59217	1.61983	1.64798	1.67661	1.70574	1.73538	1.76553	1.79621	1.82742	1.85917	1.89147	1.92434	1.95777	1.99179	2.0264	2.06161	2.09743	2.13387	2.17095	2.20867	2.24704
	140	1	1.01802	1.03637	1.05505	1.07407	1.09343	1.11314	1.1332	1.15363	1.17442	1.19559	1.21714	1.23908	1.26141	1.28415	1.30729	1.33085	1.35484	1.37926	1.40412	1.42943	1.4552	1.48142	1.50813	1.53531	1.56298	1.59115	1.61983	1.64903	1.67875	1.70901	1.73982	1.77117	1.8031	1.8356	1.86868	1.90237	1.93665	1.97156	2.0071	2.04327	2.0801	2.1176	2.15576	2.19462	2.23418	2.27445	2.31544
	145	1	1.01867	1.0377	1.05707	1.07681	1.09692	1.11741	1.13827	1.15953	1.18118	1.20324	1.22571	1.2486	1.27192	1.29567	1.31986	1.34451	1.36962	1.39519	1.42125	1.44779	1.47482	1.50236	1.53042	1.559	1.58811	1.61777	1.64798	1.67875	1.7101	1.74204	1.77457	1.80771	1.84146	1.87585	1.91088	1.94656	1.98291	2.01994	2.05766	2.09609	2.13523	2.17511	2.21572	2.2571	2.29925	2.34219	2.38592
	150	1	1.01932	1.03902	1.0591	1.07957	1.10043	1.12169	1.14337	1.16546	1.18798	1.21094	1.23434	1.25819	1.28251	1.30729	1.33255	1.3583	1.38455	1.41131	1.43858	1.46638	1.49472	1.5236	1.55304	1.58305	1.61365	1.64483	1.67661	1.70901	1.74204	1.7757	1.81001	1.84499	1.88064	1.91699	1.95403	1.99179	2.03028	2.06951	2.1095	2.15027	2.19182	2.23418	2.27735	2.32136	2.36622	2.41194	2.45855
	155	1	1.01997	1.04035	1.06113	1.08232	1.10394	1.12599	1.14849	1.17143	1.19483	1.21869	1.24304	1.26786	1.29319	1.31902	1.34537	1.37224	1.39965	1.42761	1.45612	1.48521	1.51488	1.54514	1.576	1.60748	1.63959	1.67234	1.70574	1.73982	1.77457	1.81001	1.84617	1.88305	1.92066	1.95902	1.99815	2.03807	2.07878	2.1203	2.16265	2.20585	2.24991	2.29485	2.34069	2.38745	2.43513	2.48378	2.53339
	160	1	1.02063	1.04168	1.06316	1.08509	1.10747	1.13031	1.15363	1.17742	1.20171	1.22649	1.25179	1.27761	1.30396	1.33085	1.3583	1.38632	1.41491	1.4441	1.47388	1.50428	1.53531	1.56698	1.5993	1.63228	1.66595	1.70031	1.73538	1.77117	1.80771	1.84499	1.88305	1.92188	1.96152	2.00198	2.04327	2.08542	2.12843	2.17233	2.21714	2.26287	2.30954	2.35718	2.40579	2.45542	2.50606	2.55775	2.6105
	165	1	1.02128	1.04301	1.0652	1.08786	1.11101	1.13465	1.15879	1.18345	1.20863	1.23434	1.26061	1.28743	1.31482	1.3428	1.37137	1.40054	1.43034	1.46078	1.49186	1.5236	1.55602	1.58913	1.62294	1.65747	1.69273	1.72875	1.76553	1.8031	1.84146	1.88064	1.92066	1.96152	2.00326	2.04588	2.08941	2.13387	2.17927	2.22564	2.273	2.32136	2.37075	2.42119	2.47271	2.52532	2.57905	2.63393	2.68997
	170	1	1.02193	1.04434	1.06724	1.09064	1.11456	1.139	1.16398	1.1895	1.21559	1.24224	1.26948	1.29732	1.32577	1.35484	1.38455	1.41491	1.44594	1.47765	1.51005	1.54317	1.57701	1.61159	1.64693	1.68304	1.71995	1.75767	1.79621	1.8356	1.87585	1.91699	1.95902	2.00198	2.04588	2.09075	2.13659	2.18345	2.23133	2.28026	2.33026	2.38136	2.43358	2.48695	2.54148	2.59721	2.65417	2.71237	2.77185
	175	1	1.02258	1.04567	1.06928	1.09343	1.11812	1.14337	1.16919	1.19559	1.22259	1.25019	1.27842	1.30729	1.33681	1.367	1.39787	1.42943	1.46171	1.49472	1.52847	1.56298	1.59828	1.63437	1.67127	1.70901	1.7476	1.78707	1.82742	1.86868	1.91088	1.95403	1.99815	2.04327	2.08941	2.13659	2.18484	2.23418	2.28463	2.33622	2.38897	2.44291	2.49808	2.55449	2.61217	2.67116	2.73147	2.79315	2.85622
	180	1	1.02323	1.04701	1.07133	1.09622	1.12169	1.14775	1.17442	1.20171	1.22963	1.25819	1.28743	1.31734	1.34795	1.37926	1.41131	1.4441	1.47765	1.51198	1.54711	1.58305	1.61983	1.65747	1.69598	1.73538	1.7757	1.81696	1.85917	1.90237	1.94656	1.99179	2.03807	2.08542	2.13387	2.18345	2.23418	2.28608	2.3392	2.39355	2.44916	2.50606	2.56428	2.62386	2.68482	2.7472	2.81103	2.87634	2.94317
	185	1	1.02389	1.04834	1.07339	1.09902	1.12528	1.15216	1.17968	1.20786	1.23671	1.26625	1.29649	1.32746	1.35917	1.39164	1.42488	1.45891	1.49376	1.52944	1.56598	1.60338	1.64168	1.6809	1.72105	1.76216	1.80425	1.84735	1.89147	1.93665	1.98291	2.03028	2.07878	2.12843	2.17927	2.23133	2.28463	2.3392	2.39507	2.45228	2.51086	2.57084	2.63225	2.69512	2.7595	2.82541	2.8929	2.962	3.03276
	190	1	1.02454	1.04968	1.07544	1.10183	1.12887	1.15657	1.18496	1.21404	1.24383	1.27435	1.30562	1.33766	1.37049	1.40412	1.43858	1.47388	1.51005	1.54711	1.58508	1.62397	1.66383	1.70466	1.74649	1.78935	1.83326	1.87825	1.92434	1.97156	2.01994	2.06951	2.1203	2.17233	2.22564	2.28026	2.33622	2.39355	2.45228	2.51246	2.57412	2.63729	2.70201	2.76831	2.83625	2.90585	2.97716	3.05022	3.12507
	195	1	1.02519	1.05102	1.0775	1.10465	1.13248	1.16101	1.19026	1.22025	1.25099	1.28251	1.31482	1.34795	1.38191	1.41672	1.45241	1.48901	1.52652	1.56498	1.60441	1.64483	1.68627	1.72875	1.7723	1.81696	1.86273	1.90966	1.95777	2.0071	2.05766	2.1095	2.16265	2.21714	2.273	2.33026	2.38897	2.44916	2.51086	2.57412	2.63897	2.70546	2.77362	2.8435	2.91514	2.98858	3.06387	3.14106	3.2202
	200	1	1.02585	1.05236	1.07957	1.10747	1.1361	1.16546	1.19559	1.22649	1.25819	1.29072	1.32408	1.3583	1.39341	1.42943	1.46638	1.50428	1.54317	1.58305	1.62397	1.66595	1.70901	1.75319	1.7985	1.84499	1.89268	1.9416	1.99179	2.04327	2.09609	2.15027	2.20585	2.26287	2.32136	2.38136	2.44291	2.50606	2.57084	2.63729	2.70546	2.77539	2.84713	2.92072	2.99622	3.07366	3.15311	3.23461	3.31822
[truncated: 17 more columns]
